# Supplementary material for: AI-Enhanced Quantitative IHC Analysis for Prognostic Stratification in Marginal Zone Lymphoma: Development of a Revised MZL-IPI Model
Source: Diagnostics (Basel). 2026 May 11;16(10):1456. doi: 10.3390/diagnostics16101456 (PMC13205237; doi:10.3390/diagnostics16101456)
Supplement: Supplementary file 1 [file diagnostics-16-01456-s001.zip › Supplementary tables.xlsx]

## Sheet: Supplementary Table S1
Supplementary Table S1: Detailed Information for Patients with Marginal Zone Lymphoma in This Study
id	sex	age	diagnosis	is_transformation	site_is_stomach	Chemotherapy	Surgery	Radiotherapy	R_usage	Efficacy	pfs_stat	pfs_time	os_stat	os_time	B.symptoms	Hypertension	Diabetes.Mellitus	HBV	HCV	HP	ECOG	AnnArbor	MZL-IPI.score	WBC	HBG	PLT	B2M	LDH	ALB	bcl2_quantity	bcl6_quantity	CD3_quantity	CD5_quantity	CD10_quantity	CD20_quantity	CD21_quantity	CD23_quantity	CD30_quantity	CD38_quantity	CD43_quantity	CD79a_quantity	CD138_quantity	Cmyc_quantity	CyclinD1_quantity	EBER_quantity	Kappa_quantity	Ki67_quantity	Lambda_quantity	Mum1_quantity
1	Female	46	MALT	Non_transformation	Stomach	Yes	No	Yes	Yes	CR+PR	0	71	0	71	0	0	0	0	0	0	1	I	2	4.54	134	118	2.4	143.5	42.9	59.92		44.56		11.39	64.8	54.34		0.34			79.35						28.03
2	Male	49	MALT	Non_transformation	Others	Yes	Yes	No	Yes	CR+PR	1	91	0	93	0	0	0	0	0		1	I	0	6.01	135	149	2.19	195.2	40.9	87.49	0.08	9.95	19.1	0.53	68.53	31.37		0.09			93.07			0.26			2.48		0.12
3	Male	59	MALT	Non_transformation	Others	Yes	Yes	No	No	PD+SD	1	6	0	95	0	0	1	0	0		1	IV	3	9.38	126	167	0.05	205.7	36.8	88.05	7.02	20.91	77.83	2.28	75.4	60.32					77.49			0.31			13.11		0.75
4	Female	45	MALT	Non_transformation	Others	Yes	Yes	Yes	Yes	CR+PR	0	54	0	54	0	0	0	0	0		2	IIIA	3	4.62	88	230		179.5	39.2	60.66	0.04	35.54	32.37	2.91	82.6	16.56											15.47	9.56	25.52
5	Female	47	MALT	Non_transformation	Others	Yes	Yes	No	Yes	CR+PR	0	56	0	56	0	0	0	0	0		1	III	3	4.46	102	547		161.7	38.8
6	Male	63	MALT	Non_transformation	Stomach	Yes	No	No	No	PD+SD	1	9	0	94	0	0	0	0	0	1	1	IV	2	6.14	94	507	2.85	212	32.6	78.77		27.79		0.16	72.44	34.15					70.29						3.93
7	Male	51	MALT	Non_transformation	Stomach	Yes	No	No	No	PD+SD	1	11	0	13	0	0	0	0	0		1	IV	2	3.35	97	288	1.83	152.8	35.3	66.73	0.01	24.67		2.54	64.64	49.21					73.13						7.74
8	Male	44	MALT	Non_transformation	Others	Yes	Yes	No	Yes	CR+PR	1	5	0	75	0	0	0	0	0		1	I	0	4.51	131	220	2.79	170.6	41.6
9	Female	52	MALT	Non_transformation	Others	Yes	No	No	Yes	PD+SD	0	53	0	53	0	0	0	1	0		1	IV	3	8.9	144	331	3.52	214.2	39.2	94.19	0.26	36.9	31.47	2.23	95.39	51.01											8.28
10	Female	58	MALT	Non_transformation	Stomach	Yes	No	No	No	CR+PR	0	89	0	89	1	0	0	0	0	0	2	I	1	5.71	116	259	2.57	218.2	37.9	27.52		14.12	37.21	5.94	59.02	41.89					70.28						28.6
11	Female	27	MALT	Non_transformation	Others	Yes	No	Yes	Yes	CR+PR	0	76	0	76	0	0	0	0	0		1	IIE	1	10.08	130	382	1.72	817.5	43.9			10.37	4.25		80.92			0.32									7.89
12	Male	50	MALT	Non_transformation	Stomach	Yes	No	No	Yes	CR+PR	1	40	0	77	0	0	0	0	0	0	1	IV	2	5.77	116	175	2.54	148.2	39.7	62.61	0.12	50.45	38.6	0.49	77.46						73.31			3.93			25.45		7.4
13	Female	61	MALT	Non_transformation	Stomach	Yes	No	No	Yes	CR+PR	0	68	0	68	0	0	0	1	0	0	2	II	2	9.38	99	210	2.55	253.6	37.7	85.89	0.02	37.09		0.31	79.49												6.25
14	Male	69	MALT	Non_transformation	Stomach	Yes	No	Yes	Yes	CR+PR	0	53	0	53	0	0	0	0	0	0	1	IV	3	3.96	69	281	2.53	212	30.9
15	Female	47	MALT	Non_transformation	Others	Yes	Yes	No	Yes	PD+SD	0	56	0	56	0	0	0	0	0		1	IIA	0	4.95	129	150		199.4	40.4	92.35	0.03	20.38	14.43		92.69	42.68		0.39						0.33			2.69		1.47
16	Male	80	MALT	Non_transformation	Stomach	Yes	No	No	Yes	PD+SD	0	95	0	95	0	0	0	0	0	1	2	II	3	8.43	126	217	2.54	186.1	38.3	67.3		53.19	0.18	0.76	79.2	71.13					69.45			0.63			4.96
17	Male	59	MALT	Non_transformation	Others	Yes	No	No	Yes	PD+SD	0	79	0	79	1	0	0	0	0		1	II	1	7.17	127	185		186	40.1
18	Male	46	MALT	Non_transformation	Others	Yes	Yes	No	No	CR+PR	0	69	0	69	0	0	0	0	0		1	IE	0	6.85	134	182	2.57	191	41
19	Male	39	MALT	Non_transformation	Stomach	Yes	No	No	Yes	CR+PR	0	76	0	76	1	0	0	0	0	1	2	III	3	4.87	85	309	4.75	171.6	30.2	65.76		21.5	3.81	13.23	65.86	46.32					82.59			2.7		52.44	8.27	13.69
20	Female	68	MALT	Non_transformation	Others	Yes	No	Yes	Yes	CR+PR	0	95	0	95	0	0	0	0	0		1	I	3	7.72	132	214		177.6	43.3	71.89	0.06	0.82		1.55	17.96	2.16					29.82						12.13
21	Male	51	MALT	Non_transformation	Others	Yes	No	No	No	CR+PR	1	6	0	72	0	1	0	0	0		1	IV	1	7.03	151	192		213.8	45.6			27.71			90.24	69.57					86.17								6.93
22	Male	44	MALT	Non_transformation	Others	Yes	Yes	No	No	CR+PR	0	73	0	73	0	0	0	1	0		0	I	0	7.16	146	199	2.05	299.2	42.7		0.91	36.98			90.17	50.7					78.68						1.48		45.79
23	Female	50	MALT	Non_transformation	Others	Yes	No	No	No	PD+SD	1	41	1	41	1	0	0	0	0		1	IV	3	2.64	96	37	3.67	161.8	32.7	46.13	0.01	24.88		7.35	25.73	0.64					81.57			0.95			3.74		19.35
24	Female	51	MALT	Non_transformation	Stomach	Yes	No	Yes	No	CR+PR	0	70	0	70	0	0	0	0	0	0	1	II	3	3.1	104	220	2.18	187.8	42.8	42.8		42.73		4.53	68.31			0.19			65.41						31.04		14.78
25	Male	51	MALT	Non_transformation	Others	Yes	No	No	Yes	CR+PR	0	59	0	59	0	0	0	0	0	1	1	IV	0	6.06	83	396	2.43	222.8	36.3	85.58	0.01	1.66	3.87	2.38	64.69	82.05					88.74			1.98			32.09
26	Female	59	MALT	Non_transformation	Stomach	Yes	Yes	No	Yes	CR+PR	0	89	0	89	0	0	0	0	0	1	1	I	0	6.75	122	314	2.05	179.8	42			13.61	13.24		89.05						87.1			0.08			6.89
27	Male	66	MALT	Non_transformation	Stomach	Yes	No	No	No	CR+PR	0	61	0	61	0	0	0	1	0	0	1	II	0	7.42	135	195	2.08	186.3	36.3	50.02		30.69	23.65		75.67			0.82			72.23						52.18		1.26
28	Male	52	MALT	Non_transformation	Others	Yes	Yes	Yes	Yes	PD+SD	1	11	0	83	0	0	0	0	0		1	IV	2	6.01	131	218		197.9	39.9	65.35	0.08	41.22	26.92	0.18	91.92	19.64	0.12			18.03	61.02						17.84
29	Female	60	MALT	Non_transformation	Others	Yes	No	No	Yes	CR+PR	1	41	0	71	1	0	0	1	0	0	2	IVB	1	11.07	116	269	4.01	231.8	32.9	95.76		54.37			95.41			5.35			95.47						6.61
30	Female	46	MALT	Non_transformation	Others	Yes	No	Yes	No	CR+PR	0	70	0	70	1	1	0	0	0		1	I	0	5.76	165	143		197.9	43.7	93.27	0.08	85.15		2.35	93.79	53.85								2.2			13.29		28.29
31	Female	41	MALT	Non_transformation	Stomach	Yes	No	No	Yes	PD+SD	1	14	0	95	0	1	0	0	0	0	2	IV	1	3.49	82	255	1.91	115.8	38.6	81.97	2.12	72.26	42.11	0.75	98.13	67.89	4.38	4.72									20.97		4.88
32	Male	69	MALT	Non_transformation	Stomach	Yes	No	No	No	CR+PR	1	10	0	67	1	0	0	0	0	1	1	III	2	3.44	70	146	2.68	205.9	35.1	89.43	0.82	64.19	4.28	12.25	91.12	77.84		1.96			77.39		99.78				8.67		30.42
33	Female	56	MALT	Non_transformation	Others	Yes	No	No	Yes	PD+SD	1	4	1	15	1	0	0	0	0	1	1	IV	1	1.72	72	9	13.26	240.2	20.7			69.06			10.07	0.45											67.27
34	Male	65	MALT	Non_transformation	Stomach	No	No	No	Yes	CR+PR	0	64	0	64	0	0	0	0	0	1	1	I	2	4.95	132	187	3.05	182.4	41.4	87.6	0.27	45.99		0.5	96.32	81.4					92.62						15.4		33.21
35	Female	65	MALT	Non_transformation	Stomach	No	No	No	Yes	CR+PR	0	64	0	64	0	1	0	0	0	1	1	IA	4	5.18	114	248	2.07	166	40.5	11.91		62.19	23.81	0.56	89.67	77.77											8.54
36	Female	45	MALT	Non_transformation	Others	Yes	No	No	Yes	CR+PR	0	63	0	63	1	0	0	0	0	0	1	IIB	0	8.97	113	299	1.8	132.6	35	70.42	5.84	47.07	48.1	4.82	64.13	41.44	9.54				76.87						19.12		55.9
37	Male	43	MALT	Non_transformation	Others	Yes	Yes	Yes	Yes	PD+SD	1	144	0	208	0	0	0	0	0		2	IV	3	8.64	106	436	6.37	180	26.8	89.98	0.02	48.47	33.9	1.5	91.47	75.07	0.35	0.09					11.19				13.03		30.36
38	Male	45	MALT	Non_transformation	Stomach	Yes	No	No	Yes	CR+PR	0	61	0	61	0	0	0	1	0	1	1	II	0	4.98	160	257		198.6	45.9
39	Female	48	MALT	Non_transformation	Others	Yes	No	No	Yes	CR+PR	0	60	0	60	0	0	0	0	0	0	1	I	3	3.38	88	187	3.68	147.7	34.4	83.54		49.59	27.34		52.04	26.29	2.83										21.43
40	Male	67	MALT	Non_transformation	Others	Yes	Yes	No	No	PD+SD	0	59	0	59	0	1	1	1	0		1	IVA	2	6.46	142	199	2.63	176	38.6	93.99		63.72	46.06	1.97	89.64	63.98	0.9										15.21
41	Female	44	MALT	Non_transformation	Stomach	Yes	No	No	Yes	CR+PR	1	36	0	59	0	0	0	1	0	1	2	IV	3	1.9	68	192	6.73	343.1	33	16.82	1.08	63.58	43.76	1.94	81.99	23.85					58.88		1.16				35.6		1.01
42	Male	56	MALT	Non_transformation	Others	Yes	Yes	Yes	No	CR+PR	1	12	0	145	0	0	0	0	0					4.2	134	192			45.1	88.58	1.38	76.52	64.2	11.82	86.63	53.06					92.54						17.21		6.34
43	Male	53	MALT	Non_transformation	Others	Yes	No	No	Yes	CR+PR	0	56	0	56	0	0	0	0	0	0	0	II	3	5.85	136	217	2.25	214.1	37.5	79.52	0.03	22.87	5.28	0.35			0.13		0.09		64.04			0.03			1.54		0.01
44	Male	51	MALT	Non_transformation	Others	Yes	No	No	Yes	CR+PR	0	56	0	56	0	0	1	0	0		0	IIA	1	6.89	146	231	2.05	236.1	42.2	97.48	0.1	45.64	30.64	0.2	91.63	79.64					91.16		0.07	0.17			2.48		10.46
45	Male	77	MALT	Non_transformation	Others	No	No	No	Yes	CR+PR	0	55	0	55	0	0	0	0	0		2	IV	1	4.54	110	147	1.91	155.4	40
46	Male	55	MALT	Non_transformation	Others	Yes	Yes	No	Yes	CR+PR	0	54	0	54	0	0	1	0	0		0	II	0	7.32	151	254	6.79	201.6	48.1		0.32			0.2					0.04			0.16		0.03			19.29		1.31
47	Male	81	MALT	Non_transformation	Others	Yes	No	No	Yes	PD+SD	1	40	1	40	1	0	0	0	0	0	2	IIIB	3	8.63	95	289		161.5	25.6	17.54	2			0.21	78.77	48.55	1.91				81.15						73.32
48	Male	55	MALT	Non_transformation	Others	Yes	No	No	Yes	PD+SD	1	1	1	3	0	0	0	0	0		1	IV	2	9.16	125	417	2.62	257	38.9	79.52	0.67	51.91	28.29		88.63	56.37											19.18		10.11
49	Male	50	MALT	Non_transformation	Others	Yes	No	No	No	PD+SD	1	4	1	4	0	0	0	0	0		2	IV	1	6.74	133	226	6.73	173.5	35.8			55.39			85.26												10.07
50	Male	52	MALT	Non_transformation	Stomach	No	No	Yes	Yes	CR+PR	0	51	0	51	0	0	0	1	0	0	1	I	4	8.44	139	324	5.23	137.4	37.5		0.38		70.96		77.98	71.04					83.18
51	Male	54	MALT	Non_transformation	Others	Yes	No	No	Yes	PD+SD	0	48	0	48	0	0	0	0	0		2	IV	1	5.95	140	168	1.88	203.5	34.6	92.17	0.02	58.31	30.15	0.07	88.58	78.26													0.62
52	Female	46	MALT	Non_transformation	Others	No	Yes	No	Yes	CR+PR	0	47	0	47	0	0	0	0	0	0	2	IIE	1	3.8	115	168	2.11	195.7	43.9	86.5	2.38		42.8			32.77		4.43	10.44					1.49			24.26
53	Female	45	MALT	Non_transformation	Others	Yes	No	No	Yes	CR+PR	0	44	0	44	0	0	0	1	0		0	II	2	6.78	135	311	1.65	200.4	39.3	2.52	0.07	9.7	6.47	0.43	93.52	0.29		0.01			59.88						0.6		0.41
54	Male	69	MALT	Non_transformation	Others	Yes	No	No	Yes	CR+PR	1	10	0	44	1	0	0	0	0		2	IVB	2	5.42	128	300	2.71	380.6	38.8	87.4	0.52	20.8	16.29	0.57	95.96	73.32											14.54
55	Female	62	MALT	Non_transformation	Others	Yes	No	No	Yes	CR+PR	1	9	0	44	0	0	0	0	0	1	1	IVA	0	4.36	117	134	1.88	187.8	41.8	64.06	0.14	41.2	0.21	3.29	93.89	81.67											7.92		2.28
56	Male	53	MALT	Non_transformation	Others	Yes	No	No	Yes	PD+SD	1	6	1	25	1	0	0	1	0		1	IV	0	16.39	58	120	3.54	378.2	35	95.55	0.79	48.01	27.01	44.85	71.27	10.97		4.79									20.41		25.17
57	Female	55	MALT	Non_transformation	Others	Yes	No	No	Yes	CR+PR	0	40	0	40	0	0	0	0	0		2	IVA	0	5.93	118	341		189.3	31.2	75.33	0.04	38.71		0.06	84.11	0.02					22.86						39.28		0.26
58	Male	61	MALT	Non_transformation	Others	Yes	No	No	Yes	PD+SD	0	37	0	37	0	0	0	0	0		1	IVA	3	5.14	158	239		154.9	38.7	74.65		14.28			92.42						83.87						4.67
59	Male	66	MALT	Non_transformation	Others	No	Yes	No	Yes	CR+PR	1	27	0	36	0	1	0	0	0		2	III	2	3.34	117	188		133	38.9	94.96	0.27	74.67	62.93	6.33	98.63	0.14											21.08
60	Male	63	MALT	Non_transformation	Others	Yes	Yes	No	Yes	PD+SD	0	36	0	36	1	0	0	0	0		1	IIIB	1	8.92	126	232	2.99	205	44.2	96.93		33.79	39.72	0.05	95.94	0.01	82.02										14
61	Male	70	MALT	Non_transformation	Others	Yes	Yes	No	Yes	CR+PR	0	36	0	36	0	1	0	0	0		1	IV	1	6.96	132	209	1.77	231.6	35.2	80.94	0.28	40.94	29.34	0.6	90.33	40.17					84.05						11.4
62	Female	72	MALT	Non_transformation	Others	No	Yes	No	Yes	CR+PR	0	34	0	34	0	1	0	0	0		2	II	1	5.84	117	218	1.98	239.6	37.9	4.69	53.04	77.7	73.1	16.19	96.4	17.87					80.54						32.13		0.08
63	Male	58	MALT	Non_transformation	Others	Yes	No	No	Yes	CR+PR	0	32	0	32	0	0	0	0	0	0	0	IVA	3	4.2	149	274	5.31	193.1	39	79.12	0.11	50.69	27.65	0.1	91.61	59.84											11.02		1.41
64	Female	56	MALT	Non_transformation	Others	Yes	Yes	No	Yes	CR+PR	0	30	0	30	1	0	0	1	0		1	II	0	6.5	122	265	1.48	148	45.6	84.31	2.27	76.45	49.19	8.78	94.34	81.63		1.06									17.51		3.46
65	Female	52	MALT	Non_transformation	Others	Yes	No	No	Yes	CR+PR	0	29	0	29	0	1	0	0	0		1	II	1	2.82	132	204	1.43	162	44	83.58	4.21	53.16	18.73	3.28		71.67					70.91						14.91		44.19
66	Male	33	MALT	Non_transformation	Others	Yes	No	No	Yes	CR+PR	0	28	0	28	0	0	0	0	0		2	IVA	3	4.95	143	216			40.7	73.85	1.73	46.63	26.16	4.72	92.93	19.8							0.15				27.88
67	Female	62	MALT	Non_transformation	Others	No	Yes	No	Yes	CR+PR	0	27	0	27	0	0	0	0	0		1	II	2	8.25	128	306		259.8	39	81.15	0.54	80.11	53.32	2.08	87.74	66.6											11.22
68	Male	54	MALT	Non_transformation	Stomach	Yes	No	No	Yes	CR+PR	0	27	0	27	0	0	0	0	0	0	1	II	1	4.75	150	174	1.93	159	41	60.25	0.05	39.8	19.03	0.25	60.08	62.11					56.73						6.36
69	Male	63	MALT	Non_transformation	Others	Yes	Yes	No	Yes	CR+PR	0	23	0	23	0	0	0	0	0	0	1	IVA	1	7.47	135	290	2.13	207	44.8	73.23	3.04	34.8	30.78	8.76	93.85	30.01		0.72			85.95						8.19		12.76
70	Female	44	MALT	Non_transformation	Others	No	Yes	No	Yes	CR+PR	0	22	0	22	0	0	0	0	0	1	1	I	0	7.57	128	189	1.13	183	45.4	89.82	5.1	59.25	38.75	8	77.78	69.78					87.34						10.14		40.22
71	Male	64	MALT	Non_transformation	Others	No	Yes	Yes	Yes	PD+SD	0	19	0	19	0	1	0	0	0		1	III	1	6.22	148	288		181.4	44.4	95.07	1.29	66.4	38.07	1.57	92.28						92.81		0.46				12.71		9.82
72	Male	73	MALT	Non_transformation	Stomach	No	No	No	Yes	CR+PR	1	19	0	19	0	0	0	0	0	1	1	IE	2	4.13	118	342	1.56	158	36.9	67.11	0.74	15.01		19.84	68.5	39.36		1.66			62.27						12.77
73	Male	55	MALT	Non_transformation	Others	Yes	No	No	Yes	CR+PR	0	16	0	16	0	0	0	0	0		1	IVA	1	8.3	128	154	2.48	223	45.7	64.05	0.16	47.79		53.91	98.29			0.21									36.96		15.72
74	Male	66	MALT	Non_transformation	Stomach	Yes	No	No	Yes	CR+PR	1	15	1	15	1	0	0	1	0	0	2	IE	3	6.58	118	157	3.06	156.3	36.8
75	Male	68	MALT	Non_transformation	Others	Yes	No	No	Yes	CR+PR	0	12	0	12	0	0	0	1	0		1	IVA	0	4.15	117	213	5.57	183	29.9	83.52	0.04	32.16	2.19	0.03	91.95									0.1			7.42
76	Female	67	MALT	Non_transformation	Stomach	Yes	No	No	Yes	PD+SD	1	47	0	64	0	0	0	0	0	1	1	III	0	5.19	117	102		142	25.6	39.3	5.04	51.9	35.46	51.37	65.77			2.8									53.44		42.4
77	Female	68	MALT	Non_transformation	Others	Yes	Yes	Yes	Yes	CR+PR	1	25	1	25	1	1	0	0	0		2	IV	3	3.18	106	171	3.55	381	35.4	25.79	0.01	3.36	1.9	14.8	63.87	0.02					16.95		0.39				18.02		0.59
78	Male	72	MALT	Non_transformation	Others	Yes	Yes	No	Yes	CR+PR	1	92	0	136	1	0	0	0	0		3	II	2	5.48	130	166	3.13	244.7	37.2	83.57	0.15	14.53	0.05	0.03	84.61	9.33										22.38	0.16		0.01
79	Female	50	MALT	Transformation	Others	Yes	Yes	No	Yes	PD+SD	1	5	1	22	1	0	0	0	0		1	IVB	3	3.55	113	186	5.74	256	43.7	70.78			15.33		0.52	4.79								6.87		11.33	56.69	17.21
80	Male	68	MALT	Non_transformation	Stomach	Yes	No	No	Yes	CR+PR	0	36	0	36	1	0	0	0	0	0	2	IVB	0	6.62	126	183	2	202.1	40.9	74.1	0.01		37.7	4.98	86.65	19.38		0.15			36.63		0.67	0.68			10.23
81	Female	54	MALT	Non_transformation	Others	No	No	No	Yes	CR+PR	0	33	0	33	0	0	0	0	0	0	1	IE	0	7.75	109	255	1.94	158.8	42.4
82	Female	56	MALT	Non_transformation	Stomach	Yes	No	No	Yes	CR+PR	0	18	0	18	1	0	0	0	0	0	1	IVA	1	5.89	113	229	1.91	159	44.2	87.33	0.3	59.31	45.49	0.17	72.06	78.26		0.05			75.93			2.05			4.08
83	Male	38	MALT	Non_transformation	Stomach	No	No	No	Yes	CR+PR	0	17	0	17	0	0	0	1	0	0	1	IE	0	5.82	142	226	1.05	352.5	44.9
84	Female	47	MALT	Non_transformation	Stomach	No	No	No	Yes	CR+PR	0	28	0	28	0	0	0	0	0	1	1	IA	4	8.26	122	181	0.96	164.6	43.7	52.2	0.41	50.37	24.22	3.48	68.9	54.26			4.12			15.68		2.64		54.37	41.76	75.62	23.03
85	Female	56	MALT	Non_transformation	Others	No	Yes	No	Yes	CR+PR	0	40	0	3	0	1	0	0	0	0	1	I		3.4	114	193	2.34	159.7	35.1	86.2	1.12	63.17	50.59	1.63	91.76	81.72								0.68		9.14	35.57	16.33	8.28
86	Male	55	MALT	Non_transformation	Stomach	Yes	No	No	Yes	CR+PR	0	27	0	27	0	0	0	0	0	0	1	IIE	1	4	156	189	1.75	180.9	42.9
87	Female	64	MALT	Non_transformation	Others	No	No	No	Yes	CR+PR	0	36	0	36	0	0	0	0	0		2	II	1	4.45	241	193	1.82	103.9	39.1
88	Female	63	MALT	Non_transformation	Others	Yes	Yes	No	No	CR+PR	0	11	0	11	0	0	1	0	0	1	1	IIA	0	4.56	116	159	1.93	194	39.6	81.6	0.07	15.11	2.21	0.49	84.25	56.53		0.07			87.42		0.3	0.22		2.99	2.72	20.36	19.64
89	Female	56	MALT	Non_transformation	Others	No	No	No	Yes	CR+PR	0	32	0	32	0	1	0	0	0	0	1	IV	2	5	124	222	2.48	206	40
90	Female	29	MALT	Non_transformation	Others	Yes	No	No	Yes	CR+PR	0	40	0	40	0	0	0	0	0	0	2	II	4	3.44	85	180	2.88	135.9	22.6
91	Male	45	MALT	Non_transformation	Stomach	Yes	No	No	Yes	CR+PR	0	26	0	26	1	0	0	0	0	0	1	IV	3	8.05	110	90	4.47	261.9	38			63.21	6.53		93.85	21.38					64.58			5.01		14.95		88.28
92	Male	43	MALT	Non_transformation	Stomach	Yes	No	No	Yes	CR+PR	0	10	0	10	1	0	0	1	0	0	0	IE	0	5.12	131	135	1.53	149	42.2	65.33	0.02	30.45	1.33		80.58	48.79	1.79	0.16			52.89			0.09		54.62	0.83	67.49
93	Female	45	MALT	Non_transformation	Others	Yes	Yes	No	Yes	CR+PR	0	10	0	10	0	0	0	0	0		1	IE	0	5.95	131	243	1.03	195	47.1	42.31	10.35	1.51	4.13	0.02	81.95	45.92		0.63					1.3	0.1			18.31		1.72
94	Male	42	MALT	Non_transformation	Stomach	Yes	No	No	Yes	CR+PR	0	34	0	34	0	0	0	0	0	0	1	IIE	3	5.64	147	216	1.08	200.7	42.6
95	Male	58	MALT	Non_transformation	Others	Yes	No	No	Yes	CR+PR	1	7	1	17	0	1	0	0	0		1	IVA	2	5.12	142	181	2.45	188.3	35.2	65.41	0.01	1.58	0.01	48.38	81.19	17.07		0.01					0.01	0.01			3.06		0.01
96	Male	70	MALT	Non_transformation	Others	Yes	Yes	No	Yes	CR+PR	0	12	0	12	0	0	1	0	0		2	IV	2	8.88	145	172	1.97	200	46	89.48	0.03	20.55	14.16	0.06	82.38	21.73	0.42						0.05	0.09		46.53	0.73	28.18	3.52
97	Male	50	MALT	Non_transformation	Others	No	No	No	Yes	CR+PR	0	49	0	49	1	0	0	1	0		2	IVB	2	12.01	74	432	10.58	479.6	26.6
98	Male	40	MALT	Non_transformation	Others	Yes	No	No	Yes	CR+PR	1	5	0	5	1	0	0	0	0		1	IV	4	15.69	145	140	3.31	3467.5	30.8
99	Male	74	MALT	Non_transformation	Others	Yes	No	No	No	PD+SD	1	7	1	7	1	0	0	0	0	1	2	IV	4	5.83	110	48	4.98	196.5	32.5	55.6	0.18	40.91	18.27		89.01		3.79	0.08			90.95		6.08	0.4			13.79		45.85
100	Male	56	MALT	Non_transformation	Others	Yes	No	No	Yes	CR+PR	0	24	0	3	0	0	0	1	0		1	II	1	3.17	133	125	4.21	238	38.3
101	Male	69	SMZL	Non_transformation	Others	Yes	No	No	Yes	PD+SD	1	24	0	24	0	1	0	1	0		2	IVA	3	20.76	74	228	5.69	200	32.6
102	Male	69	MALT	Non_transformation	Stomach	Yes	No	No	Yes	CR+PR	1	11	0	33	0	1	0	0	0	1	2	IIIA	2	7.99	100	203	4.47	212.6	38.5
103	Female	49	NMZL	Non_transformation	Others	Yes	No	No	Yes	CR+PR	0	70	0	70	0	0	0	0	0		1	IV	1	4.52	116	159		171.6	33.7	34.89	0.05	25.66	16.04	5.77	80.62	23.05					85.73			1.26			19.41		25.66
104	Male	47	NMZL	Non_transformation	Others	Yes	No	No	No	CR+PR	0	78	0	78	1	0	0	1	0		1	IVB	3	3.7	67	218	2.32	313	36.2
105	Male	70	NMZL	Non_transformation	Others	Yes	No	No	Yes	CR+PR	0	94	0	94	1	0	0	0	0		2	IV	3	8.91	84	90	3.67	778.6	26.2	82.1	0.3	6.15	9.28	0.12	86.17	30.18					81.45			0.63			10.16		0.1
106	Female	55	NMZL	Non_transformation	Others	Yes	No	No	Yes	CR+PR	1	42	1	48	0	0	1	0	0		0	III	0	3.74	122	107	2.18	133.3	39.6	2.61	0.01	58.23	17.51		86.27	31.69								0.21			2.3		0.82
107	Female	28	NMZL	Non_transformation	Others	Yes	No	Yes	Yes	CR+PR	1	7	0	18	0	0	0	0	0		1	IV	3	13.34	65	287	6.79	844.6	22.1	83.05	0.01	59.14	46.8	0.24	86.68	0.69		0.01			79.95		40.3				63.1		4.33
108	Male	50	NMZL	Non_transformation	Others	Yes	Yes	Yes	No	CR+PR	0	99	0	99	0	0	0	0	0		0	II	0	6.71	151	209	2.52	209.4	39.5	56.88		8.44		29.04	86.01	7.58		0.14									60.17
109	Female	49	NMZL	Non_transformation	Others	Yes	No	No	No	CR+PR	0	95	0	71	0	1	0	0	0		1	IV	3	2.19	50	26	3.24	91.1	31.4	81.52	0.23	11.37	14.87	0.28	62.1	42.41								0.31		4.86	1.48	83.4	3.57
110	Male	41	NMZL	Non_transformation	Others	Yes	No	No	No	PD+SD	0	60	0	7	1	0	0	1	0		1	IVB	2	4.33	134	278			36.2	53.51	17.27	84.23	54.42	0.64	95.35	30.91											57.41		3.57
111	Female	69	NMZL	Non_transformation	Others	Yes	Yes	No	Yes	CR+PR	0	56	0	56	0	1	1	0	0		1	IV	3	4.37	112	207	2.4	249.8	30.9	98.08	15.47	64.31	34.48	21.91	91.96	2.57											9.02		0.08
112	Female	56	NMZL	Non_transformation	Others	Yes	No	No	Yes	PD+SD	0	56	0	56	1	0	0	0	0		1	IV	4	1.72	104	88	8.96	182.5	29.1	80.93	0.01	27.18	11.14	0.84	64.98	35.83							0.35	0.17			8.67		3.2
113	Male	54	NMZL	Non_transformation	Others	Yes	Yes	No	No	CR+PR	0	58	0	5	1	0	0	1	0		0	IIE	1	3.48	128	130		177.7	37.3	58.01	0.1	63.26		0.23	77.11								0.25	0.74			8.46		0.7
114	Male	64	NMZL	Non_transformation	Others	Yes	No	No	Yes	CR+PR	1	11	0	45	0	1	0	0	0	0	1	IVA	3	4.2	142	214	3.1	199.1	40.6	97.3	0.16	70.65	48.88	1.76	93.54	58.51											22.49		7.14
115	Male	43	NMZL	Non_transformation	Others	Yes	No	Yes	Yes	PD+SD	0	45	0	45	0	0	0	0	0		1	IIA	3	6.66	149	317		184	43.6		0.52	44.34	0.01
116	Male	52	NMZL	Non_transformation	Others	Yes	No	No	Yes	CR+PR	0	42	0	42	0	0	1	0	0		0	IV	1	5.23	146	148	2.53	146	39.9	97.94	0.01	0.14	27.43	0.26	98.4	33.27		0.97									19.33		0.04
117	Female	35	NMZL	Non_transformation	Others	Yes	No	No	No	CR+PR	0	21	0	21	0	0	0	1	0		1	III	1	6.07	149	152		235.5	40.6
118	Female	50	NMZL	Non_transformation	Others	Yes	No	No	Yes	PD+SD	1	0	1	0	1	1	0	0	0		1	IV	1	9.45	85	405	13.31	153.7	18.7
119	Male	29	NMZL	Non_transformation	Others	No	No	No	Yes	CR+PR	0	16	0	16	0	0	0	1	0		0	I	3	5.76	160	269	1.4	174.2	43.8
120	Female	61	NMZL	Non_transformation	Others	Yes	No	No	Yes	CR+PR	1	36	0	48	0	0	0	0	0		2	IVA	4	27.52	106	162	8.68	219.4	35.7	92.68	0.01	32.41	49.01	0.01	71.7	1.35	0.39	0.18	22.94			0.14		1.34			2.48		6.02
121	Female	58	SMZL	Non_transformation	Others	Yes	No	No	Yes	CR+PR	0	70	0	37	0	1	0	0	0	1	1	IV	3	4.15	93	186	3	306.7	45.7	25.42	2.09	20.07	13.2	2.68	83.16	74.83								0.6			18.8		2.18
122	Female	54	SMZL	Non_transformation	Others	Yes	Yes	No	Yes	CR+PR	0	59	0	59	0	1	0	1	0		1	IVA	3	7.15	117	559	2.63	214.9	41.1	75.79	3.55	48.68	19.29	18.14	89.96	15.46	6.59	7.4					4.71				12.87		5.04
123	Male	58	SMZL	Non_transformation	Others	Yes	No	No	Yes	PD+SD	0	32	0	32	0	0	1	1	0		1	IV	2	9.66	114	72	2.29	268	36.9	74.05	0.14	44.9		4.93	90.01	0.16											62.73		0.35
124	Male	51	SMZL	Non_transformation	Others	Yes	Yes	No	Yes	CR+PR	0	30	0	30	1	0	0	0	0		3	IV	3	7.29	116	496	1.85	176	43.9	82.24	0.37	73.88	65.07	2.06	88.59	0.07		1.37									5.59		0.35
125	Female	57	SMZL	Non_transformation	Others	Yes	No	Yes	Yes	CR+PR	0	22	0	22	0	0	0	0	0		1	III	0	2.45	95	63	5.42	266	37.7	84.47	0.16	51.17	18.6	0.1	88.63	46.37											6		0.22
126	Female	55	SMZL	Non_transformation	Others	Yes	No	No	Yes	CR+PR	0	24	0	24	1	0	1	1	0		1	IV	0	8.2	111	309	2.01	771	38.8	22.63	6.06	32.9	6.33		71.24	71.64		0.26						0.12			34.93		2.77
127	Female	57	MALT	Transformation	Stomach	Yes	No	No	No	CR+PR	0	71	0	42	0	0	0	0	0	1	1	I	0	5.52	118	351	1.89	174.9	36.3	33.74	33.73	10.1		42.08	87.48	62.43					79.42								11.54
128	Female	76	MALT	Transformation	Others	Yes	Yes	No	No	PD+SD	1	53	1	118	0	1	0	0	0		2	III	3	6.1	112	145	1	1123.5	33.9	30.19	0.01	21.47		0.01	77.44			0.86			77.34		29.39				24.58		7.69
129	Male	57	MALT	Transformation	Others	Yes	Yes	Yes	Yes	CR+PR	0	61	0	61	0	0	0	0	0		1	IIE	2	5.12	120	351		271.4	40.8	92.57	0.01	25.55		0.01	95.17			0.01			94.84		10.44				16.84		0.31
130	Male	19	MALT	Transformation	Others	Yes	Yes	Yes	Yes	CR+PR	0	50	0	47	0	0	0	0	0		1	IE	0	4.95	168	226		151.4	43.6	4.78	0.13	3.23	6.42	0.11	88.16	16.65					89.28			0.81			9.92		0.62
131	Male	54	MALT	Transformation	Others	Yes	Yes	Yes	Yes	PD+SD	0	32	0	32	0	0	0	0	0		1	II	1	5.41	118	169	2.35	147.8	36.2
132	Female	63	MALT	Transformation	Others	Yes	Yes	No	Yes	CR+PR	1	5	0	17	1	0	0	0	0		1	IVA	2	5.61	105	347	1.92	204.6	39.1	86.92	0.93	24.56	7.01	38.08	92.09	53.31		2.36					0.5	5.63			62.83		0.45
133	Male	57	MALT	Transformation	Others	Yes	No	No	Yes	PD+SD	0	61	0	61	0	0	0	0	0		2	II	1	6.24	117	319	2.79	213.6	30.8
134	Male	57	MALT	Transformation	Others	Yes	Yes	Yes	Yes	CR+PR	0	34	0	34	0	0	0	0	0		1	II	0	5.1	138	162	1.84	210.4	36.6	31.63		8.53	61.23	24.31	57.71	0.09								0.09			34.34		0.04
135	Male	33	MALT	Transformation	Stomach	Yes	No	No	Yes	CR+PR	0	89	0	87	1	0	0	1	0	1	1	IIA	3	2.94	85	247		154.7	32.7
136	Male	49	MALT	Transformation	Stomach	Yes	Yes	No	Yes	CR+PR	0	72	0	8	0	0	0	1	0	1	1	I	2	7.65	83	422	2.13	152	34.7	9.25	0.01	9.16		0.01	43.92			0.04									0.19		23.33
137	Female	57	MALT	Transformation	Stomach	Yes	No	Yes	Yes	CR+PR	0	73	0	73	0	0	0	0	0	1	1	IE	0	5.83	134	221		185.2	40.2
138	Female	48	MALT	Transformation	Stomach	Yes	No	No	Yes	PD+SD	1	3	1	8	0	0	0	0	0	1	1	III-IV	0	6.19	99	319	2.22	380.8	31.2
139	Male	53	MALT	Transformation	Stomach	Yes	Yes	No	Yes	PD+SD	0	99	0	99	0	0	0	0	0	1	2	IIIA	3	7.12	97	426	3.73	254	32.8
140	Male	71	MALT	Transformation	Stomach	Yes	No	No	Yes	CR+PR	0	48	0	48	0	1	0	0	0		1	IVA	4	5.64	77	285	3.54	255.4	38
141	Female	71	MALT	Transformation	Others	Yes	No	No	No	CR+PR	0	91	0	5	1	0	0	0	0		3	IIIA	3	6.19	134	221		379.7	40.1
142	Male	61	MALT	Transformation	Stomach	Yes	No	No	No	PD+SD	1	48	1	48	0	0	0	0	0	1	1	IVA	3	5.91	98	200		176.8	28	72.22	0.03	46.65		0.21	82.07	59.59										38.06		43.71	2.58
143	Female	83	MALT	Transformation	Stomach	Yes	No	No	Yes	PD+SD	1	5	1	5	0	1	1	0	0		2	III	0	3.31	80	156		179	21.5
144	Female	79	MALT	Transformation	Others	Yes	No	No	No	CR+PR	0	93	0	4	0	0	0	0	0		1	IIIA	4	5.17	109	147			43.8	81.01				7.84	88.7	21.61								1.04			7.41		4.24
145	Male	32	NMZL	Transformation	Others	Yes	No	No	Yes	CR+PR	0	47	0	12	0	0	0	1	0		1	IV	2	6.88	143	230		339.7	40.7
146	Female	67	MZL-NOS	Transformation	Others	Yes	No	No	Yes	CR+PR	0	46	0	46	0	1	0	0	0		1	II	0	5.89	138	237	2.4	230.4	39.1
[truncated: 2 more columns]

## Sheet: Supplementary Table S2
Supplementary Table S2: Summary of Clinical Data in This Study.Categorical variables are presented as (count, percentage), and continuous variables are shown as mean (minimum, maximum). NA indicates missing data.
Variable	Summary
sex	Female ( 63 , 43.15 %)
	Male ( 83 , 56.85 %)
age	55.17(19,83)
diagnosis	MALT ( 119 , 81.51 %)
	NMZL ( 19 , 13.01 %)
	SMZL ( 7 , 4.79 %)
	MZL-NOS ( 1 , 0.68 %)
is_transformation	Non_transformation ( 125 , 85.62 %)
	Transformation ( 21 , 14.38 %)
site_is_stomach	Others ( 105 , 71.92 %)
	Stomach ( 41 , 28.08 %)
Chemotherapy	No ( 19 , 13.01 %)
	Yes ( 127 , 86.99 %)
Surgery	No ( 102 , 69.86 %)
	Yes ( 44 , 30.14 %)
Radiotherapy	No ( 124 , 84.93 %)
	Yes ( 22 , 15.07 %)
R_usage	No ( 28 , 19.18 %)
	Yes ( 118 , 80.82 %)
Efficacy	CR+PR ( 109 , 74.66 %)
	PD+SD ( 37 , 25.34 %)
pfs_stat	0 ( 102 , 69.86 %)
	1 ( 44 , 30.14 %)
pfs_time(months)	42.22(0,144)
os_stat	0 ( 129 , 88.36 %)
	1 ( 17 , 11.64 %)
os_time(months)	46.65(0,208)
B.symptoms	No ( 110 , 75.34 %)
	Yes ( 36 , 24.66 %)
Hypertension	No ( 120 , 82.19 %)
	Yes( 26 , 17.81 %)
Diabetes.Mellitus	No ( 134 , 91.78 %)
	Yes ( 12 , 8.22 %)
HBV	No ( 116 , 79.45 %)
	Yes( 30 , 20.55 %)
HP	No ( 31 , 21.23 %)
	Yes( 27 , 18.49 %)
	NA ( 88 , 60.27 %)
ECOG	0 ( 12 , 8.22 %)
	1 ( 95 , 65.07 %)
	2 ( 35 , 23.97 %)
	3 ( 3 , 2.05 %)
	NA ( 1 , 0.68 %)
AnnArbor	I ( 16 , 10.96 %)
	IA ( 2 , 1.37 %)
	IE ( 9 , 6.16 %)
	II ( 23 , 15.75 %)
	IIA ( 5 , 3.42 %)
	IIB ( 1 , 0.68 %)
	IIE ( 6 , 4.11 %)
	III ( 11 , 7.53 %)
	III-IV ( 1 , 0.68 %)
	IIIA ( 5 , 3.42 %)
	IIIB ( 2 , 1.37 %)
	IV ( 39 , 26.71 %)
	IVA ( 18 , 12.33 %)
	IVB ( 7 , 4.79 %)
	NA ( 1 , 0.68 %)
IPI.score	0 ( 36 , 24.66 %)
	1 ( 31 , 21.23 %)
	2 ( 27 , 18.49 %)
	3 ( 40 , 27.40 %)
	4 ( 10 , 6.85 %)
	5 ( 0 , 0 %)
	NA ( 2 , 1.37 %)
WBC(*10^9)	6.26(1.72,27.52)
HGB(g/L)	119.18(50,241)
PLT(*10^9)	226.68(9,559)
β2-microglobulin (mg/L)	3.14(0.05,13.31)
LDH(U/L)	251.37(91.1,3467.5)
Serum Albumin (g/L)	37.78(18.7,48.1)

## Sheet: Supplementary Table S3
Supplementary Table S3: Mean and Confidence Intervals of Immunohistochemical Marker Quantitative Values
Variable	Count	Mean	SE	CI_Lower	CI_Upper
bcl2_quantity	101	68.4407	2.56586	63.4116	73.4698
bcl6_quantity	88	2.26886	0.757458	0.784245	3.75348
CD3_quantity	104	39.0228	2.19038	34.7297	43.3159
CD5_quantity	82	26.975	2.20789	22.6475	31.3025
CD10_quantity	90	6.76689	1.29236	4.23386	9.29992
CD20_quantity	106	80.3569	1.71757	76.9904	83.7233
CD21_quantity	90	40.4217	2.82771	34.8794	45.964
CD30_quantity	36	1.24167	0.30816	0.637673	1.84566
CD79a_quantity	53	74.5957	2.41102	69.8701	79.3213
CyclinD1_quantity	40	1.1745	0.257078	0.670627	1.67837
Ki67_quantity	104	18.4332	1.67743	15.1454	21.7209
Mum1_quantity	72	10.4731	1.6511	7.2369	13.7092
PAX5_quantity	47	53.9253	3.76232	46.5512	61.2995

## Sheet: Supplementary Table S4
Supplementary Table S4. Statistical results from differential and correlation analyses.
Corresponding Figure	Analysis	Variable	marker	test	comparison	group1	group2	p_value_raw	p_adj_within	p_adj_global	p_value_formatted	p_adj_within_formatted	p_adj_global_formatted
Supplementary Fig 2	Quantity by clinical subgroup	sex	bcl2_quantity	Wilcoxon rank-sum	Female vs Male	Female	Male	0.101946	0.363457	0.443784	0.101946	0.363457	0.443784
Supplementary Fig 2	Quantity by clinical subgroup	sex	bcl6_quantity	Wilcoxon rank-sum	Female vs Male	Female	Male	0.185924	0.363457	0.560897	0.185924	0.363457	0.560897
Supplementary Fig 2	Quantity by clinical subgroup	sex	CD3_quantity	Wilcoxon rank-sum	Female vs Male	Female	Male	0.47523	0.561635	0.794273	0.47523	0.561635	0.794273
Supplementary Fig 2	Quantity by clinical subgroup	sex	CD5_quantity	Wilcoxon rank-sum	Female vs Male	Female	Male	0.867266	0.867266	0.965612	0.867266	0.867266	0.965612
Supplementary Fig 2	Quantity by clinical subgroup	sex	CD10_quantity	Wilcoxon rank-sum	Female vs Male	Female	Male	0.0880947	0.363457	0.429162	0.0880947	0.363457	0.429162
Supplementary Fig 2	Quantity by clinical subgroup	sex	CD20_quantity	Wilcoxon rank-sum	Female vs Male	Female	Male	0.0675274	0.363457	0.393645	0.0675274	0.363457	0.393645
Supplementary Fig 2	Quantity by clinical subgroup	sex	CD21_quantity	Wilcoxon rank-sum	Female vs Male	Female	Male	0.796178	0.862526	0.94645	0.796178	0.862526	0.94645
Supplementary Fig 2	Quantity by clinical subgroup	sex	CD30_quantity	Wilcoxon rank-sum	Female vs Male	Female	Male	0.240688	0.363457	0.587802	0.240688	0.363457	0.587802
Supplementary Fig 2	Quantity by clinical subgroup	sex	CD79a_quantity	Wilcoxon rank-sum	Female vs Male	Female	Male	0.201719	0.363457	0.57474	0.201719	0.363457	0.57474
Supplementary Fig 2	Quantity by clinical subgroup	sex	CyclinD1_quantity	Wilcoxon rank-sum	Female vs Male	Female	Male	0.140234	0.363457	0.515789	0.140234	0.363457	0.515789
Supplementary Fig 2	Quantity by clinical subgroup	sex	Ki67_quantity	Wilcoxon rank-sum	Female vs Male	Female	Male	0.272957	0.363457	0.628151	0.272957	0.363457	0.628151
Supplementary Fig 2	Quantity by clinical subgroup	sex	Mum1_quantity	Wilcoxon rank-sum	Female vs Male	Female	Male	0.279582	0.363457	0.631258	0.279582	0.363457	0.631258
Supplementary Fig 2	Quantity by clinical subgroup	sex	PAX5_quantity	Wilcoxon rank-sum	Female vs Male	Female	Male	0.226497	0.363457	0.584744	0.226497	0.363457	0.584744
Supplementary Fig 2	Quantity by clinical subgroup	age_group	bcl2_quantity	Wilcoxon rank-sum	Age<60 vs Age>=60	Age<60	Age>=60	0.15986	0.716159	0.521725	0.15986	0.716159	0.521725
Supplementary Fig 2	Quantity by clinical subgroup	age_group	bcl6_quantity	Wilcoxon rank-sum	Age<60 vs Age>=60	Age<60	Age>=60	0.876279	0.901396	0.965612	0.876279	0.901396	0.965612
Supplementary Fig 2	Quantity by clinical subgroup	age_group	CD3_quantity	Wilcoxon rank-sum	Age<60 vs Age>=60	Age<60	Age>=60	0.841874	0.901396	0.962147	0.841874	0.901396	0.962147
Supplementary Fig 2	Quantity by clinical subgroup	age_group	CD5_quantity	Wilcoxon rank-sum	Age<60 vs Age>=60	Age<60	Age>=60	0.722427	0.901396	0.91771	0.722427	0.901396	0.91771
Supplementary Fig 2	Quantity by clinical subgroup	age_group	CD10_quantity	Wilcoxon rank-sum	Age<60 vs Age>=60	Age<60	Age>=60	0.608758	0.901396	0.878281	0.608758	0.901396	0.878281
Supplementary Fig 2	Quantity by clinical subgroup	age_group	CD20_quantity	Wilcoxon rank-sum	Age<60 vs Age>=60	Age<60	Age>=60	0.0445006	0.578507	0.320559	0.0445006	0.578507	0.320559
Supplementary Fig 2	Quantity by clinical subgroup	age_group	CD21_quantity	Wilcoxon rank-sum	Age<60 vs Age>=60	Age<60	Age>=60	0.785646	0.901396	0.94645	0.785646	0.901396	0.94645
Supplementary Fig 2	Quantity by clinical subgroup	age_group	CD30_quantity	Wilcoxon rank-sum	Age<60 vs Age>=60	Age<60	Age>=60	0.173813	0.716159	0.547358	0.173813	0.716159	0.547358
Supplementary Fig 2	Quantity by clinical subgroup	age_group	CD79a_quantity	Wilcoxon rank-sum	Age<60 vs Age>=60	Age<60	Age>=60	0.73655	0.901396	0.91813	0.73655	0.901396	0.91813
Supplementary Fig 2	Quantity by clinical subgroup	age_group	CyclinD1_quantity	Wilcoxon rank-sum	Age<60 vs Age>=60	Age<60	Age>=60	0.863538	0.901396	0.965612	0.863538	0.901396	0.965612
Supplementary Fig 2	Quantity by clinical subgroup	age_group	Ki67_quantity	Wilcoxon rank-sum	Age<60 vs Age>=60	Age<60	Age>=60	0.220357	0.716159	0.581805	0.220357	0.716159	0.581805
Supplementary Fig 2	Quantity by clinical subgroup	age_group	Mum1_quantity	Wilcoxon rank-sum	Age<60 vs Age>=60	Age<60	Age>=60	0.901396	0.901396	0.965973	0.901396	0.901396	0.965973
Supplementary Fig 2	Quantity by clinical subgroup	age_group	PAX5_quantity	Wilcoxon rank-sum	Age<60 vs Age>=60	Age<60	Age>=60	0.807959	0.901396	0.952335	0.807959	0.901396	0.952335
Supplementary Fig 2	Quantity by clinical subgroup	diagnosis	bcl2_quantity	Kruskal-Wallis	Global	MALT	SMZL	0.623687	0.968208	0.892047	0.623687	0.968208	0.892047
Supplementary Fig 2	Quantity by clinical subgroup	diagnosis	bcl6_quantity	Kruskal-Wallis	Global	MALT	SMZL	0.131898	0.57156	0.509156	0.131898	0.57156	0.509156
Supplementary Fig 2	Quantity by clinical subgroup	diagnosis	CD3_quantity	Kruskal-Wallis	Global	MALT	SMZL	0.790239	0.968208	0.94645	0.790239	0.968208	0.94645
Supplementary Fig 2	Quantity by clinical subgroup	diagnosis	CD5_quantity	Kruskal-Wallis	Global	MALT	SMZL	0.914299	0.968208	0.966753	0.914299	0.968208	0.966753
Supplementary Fig 2	Quantity by clinical subgroup	diagnosis	CD10_quantity	Kruskal-Wallis	Global	MALT	SMZL	0.60917	0.968208	0.878281	0.60917	0.968208	0.878281
Supplementary Fig 2	Quantity by clinical subgroup	diagnosis	CD20_quantity	Kruskal-Wallis	Global	MALT	SMZL	0.968208	0.968208	0.979118	0.968208	0.968208	0.979118
Supplementary Fig 2	Quantity by clinical subgroup	diagnosis	CD21_quantity	Kruskal-Wallis	Global	MALT	SMZL	0.0971776	0.57156	0.436085	0.0971776	0.57156	0.436085
Supplementary Fig 2	Quantity by clinical subgroup	diagnosis	CD30_quantity	Kruskal-Wallis	Global	MALT	SMZL	0.24045	0.781462	0.587802	0.24045	0.781462	0.587802
Supplementary Fig 2	Quantity by clinical subgroup	diagnosis	CD79a_quantity	Wilcoxon rank-sum	MALT vs NMZL	MALT	NMZL	0.500581	0.968208	0.813162	0.500581	0.968208	0.813162
Supplementary Fig 2	Quantity by clinical subgroup	diagnosis	CyclinD1_quantity	Kruskal-Wallis	Global	MALT	SMZL	0.791506	0.968208	0.94645	0.791506	0.968208	0.94645
Supplementary Fig 2	Quantity by clinical subgroup	diagnosis	Ki67_quantity	Kruskal-Wallis	Global	MALT	SMZL	0.854633	0.968208	0.964821	0.854633	0.968208	0.964821
Supplementary Fig 2	Quantity by clinical subgroup	diagnosis	Mum1_quantity	Kruskal-Wallis	Global	MALT	SMZL	0.087596	0.57156	0.429162	0.087596	0.57156	0.429162
Supplementary Fig 2	Quantity by clinical subgroup	diagnosis	PAX5_quantity	Kruskal-Wallis	Global	MALT	SMZL	0.382779	0.968208	0.704707	0.382779	0.968208	0.704707
Fig2A	Quantity by clinical subgroup	is_transformation	bcl2_quantity	Wilcoxon rank-sum	Non_transformation vs Transformation	Non_transformation	Transformation	0.0789676	0.512904	0.404991	0.0789676	0.512904	0.404991
Fig2A	Quantity by clinical subgroup	is_transformation	bcl6_quantity	Wilcoxon rank-sum	Non_transformation vs Transformation	Non_transformation	Transformation	0.228034	0.512904	0.584744	0.228034	0.512904	0.584744
Fig2A	Quantity by clinical subgroup	is_transformation	CD3_quantity	Wilcoxon rank-sum	Non_transformation vs Transformation	Non_transformation	Transformation	0.00664316	0.0863611	0.0993706	0.00664316	0.0863611	0.0993706
Fig2A	Quantity by clinical subgroup	is_transformation	CD5_quantity	Wilcoxon rank-sum	Non_transformation vs Transformation	Non_transformation	Transformation	0.597914	0.597914	0.876127	0.597914	0.597914	0.876127
Fig2A	Quantity by clinical subgroup	is_transformation	CD10_quantity	Wilcoxon rank-sum	Non_transformation vs Transformation	Non_transformation	Transformation	0.572131	0.597914	0.866645	0.572131	0.597914	0.866645
Fig2A	Quantity by clinical subgroup	is_transformation	CD20_quantity	Wilcoxon rank-sum	Non_transformation vs Transformation	Non_transformation	Transformation	0.35542	0.512904	0.675111	0.35542	0.512904	0.675111
Fig2A	Quantity by clinical subgroup	is_transformation	CD21_quantity	Wilcoxon rank-sum	Non_transformation vs Transformation	Non_transformation	Transformation	0.36603	0.512904	0.691605	0.36603	0.512904	0.691605
Fig2A	Quantity by clinical subgroup	is_transformation	CD30_quantity	Wilcoxon rank-sum	Non_transformation vs Transformation	Non_transformation	Transformation	0.545532	0.597914	0.847818	0.545532	0.597914	0.847818
Fig2A	Quantity by clinical subgroup	is_transformation	CD79a_quantity	Wilcoxon rank-sum	Non_transformation vs Transformation	Non_transformation	Transformation	0.191131	0.512904	0.567793	0.191131	0.512904	0.567793
Fig2A	Quantity by clinical subgroup	is_transformation	CyclinD1_quantity	Wilcoxon rank-sum	Non_transformation vs Transformation	Non_transformation	Transformation	0.140766	0.512904	0.515789	0.140766	0.512904	0.515789
Fig2A	Quantity by clinical subgroup	is_transformation	Ki67_quantity	Wilcoxon rank-sum	Non_transformation vs Transformation	Non_transformation	Transformation	0.350707	0.512904	0.674991	0.350707	0.512904	0.674991
Fig2A	Quantity by clinical subgroup	is_transformation	Mum1_quantity	Wilcoxon rank-sum	Non_transformation vs Transformation	Non_transformation	Transformation	0.394541	0.512904	0.718986	0.394541	0.512904	0.718986
Fig2A	Quantity by clinical subgroup	is_transformation	PAX5_quantity	Wilcoxon rank-sum	Non_transformation vs Transformation	Non_transformation	Transformation	0.390235	0.512904	0.714766	0.390235	0.512904	0.714766
Supplementary Fig 2	Quantity by clinical subgroup	site_is_stomach	bcl2_quantity	Wilcoxon rank-sum	Stomach vs Others	Stomach	Others	0.00346339	0.02637	0.0860632	0.00346339	0.02637	0.0860632
Supplementary Fig 2	Quantity by clinical subgroup	site_is_stomach	bcl6_quantity	Wilcoxon rank-sum	Stomach vs Others	Stomach	Others	0.827656	0.888632	0.952335	0.827656	0.888632	0.952335
Supplementary Fig 2	Quantity by clinical subgroup	site_is_stomach	CD3_quantity	Wilcoxon rank-sum	Stomach vs Others	Stomach	Others	0.676946	0.864028	0.912577	0.676946	0.864028	0.912577
Supplementary Fig 2	Quantity by clinical subgroup	site_is_stomach	CD5_quantity	Wilcoxon rank-sum	Stomach vs Others	Stomach	Others	0.888632	0.888632	0.965612	0.888632	0.888632	0.965612
Supplementary Fig 2	Quantity by clinical subgroup	site_is_stomach	CD10_quantity	Wilcoxon rank-sum	Stomach vs Others	Stomach	Others	0.462054	0.750838	0.788531	0.462054	0.750838	0.788531
Supplementary Fig 2	Quantity by clinical subgroup	site_is_stomach	CD20_quantity	Wilcoxon rank-sum	Stomach vs Others	Stomach	Others	0.0057997	0.02637	0.0962663	0.0057997	0.02637	0.0962663
Supplementary Fig 2	Quantity by clinical subgroup	site_is_stomach	CD21_quantity	Wilcoxon rank-sum	Stomach vs Others	Stomach	Others	0.00811386	0.02637	0.111218	0.00811386	0.02637	0.111218
Supplementary Fig 2	Quantity by clinical subgroup	site_is_stomach	CD30_quantity	Wilcoxon rank-sum	Stomach vs Others	Stomach	Others	0.731101	0.864028	0.91771	0.731101	0.864028	0.91771
Supplementary Fig 2	Quantity by clinical subgroup	site_is_stomach	CD79a_quantity	Wilcoxon rank-sum	Stomach vs Others	Stomach	Others	0.00616748	0.02637	0.0962663	0.00616748	0.02637	0.0962663
Supplementary Fig 2	Quantity by clinical subgroup	site_is_stomach	CyclinD1_quantity	Wilcoxon rank-sum	Stomach vs Others	Stomach	Others	0.112331	0.208615	0.468496	0.112331	0.208615	0.468496
Supplementary Fig 2	Quantity by clinical subgroup	site_is_stomach	Ki67_quantity	Wilcoxon rank-sum	Stomach vs Others	Stomach	Others	0.693965	0.864028	0.912577	0.693965	0.864028	0.912577
Supplementary Fig 2	Quantity by clinical subgroup	site_is_stomach	Mum1_quantity	Wilcoxon rank-sum	Stomach vs Others	Stomach	Others	0.025822	0.0671372	0.237695	0.025822	0.0671372	0.237695
Supplementary Fig 2	Quantity by clinical subgroup	site_is_stomach	PAX5_quantity	Wilcoxon rank-sum	Stomach vs Others	Stomach	Others	0.0993533	0.208615	0.440344	0.0993533	0.208615	0.440344
Supplementary Fig 2	Quantity by clinical subgroup	Mid-term.Efficacy.Evaluation	bcl2_quantity	Kruskal-Wallis	Global	CR	PD	0.344318	0.647656	0.672245	0.344318	0.647656	0.672245
Supplementary Fig 2	Quantity by clinical subgroup	Mid-term.Efficacy.Evaluation	bcl6_quantity	Kruskal-Wallis	Global	CR	PD	0.603571	0.784642	0.878281	0.603571	0.784642	0.878281
Supplementary Fig 2	Quantity by clinical subgroup	Mid-term.Efficacy.Evaluation	CD3_quantity	Kruskal-Wallis	Global	CR	PD	0.378268	0.647656	0.703381	0.378268	0.647656	0.703381
Supplementary Fig 2	Quantity by clinical subgroup	Mid-term.Efficacy.Evaluation	CD5_quantity	Kruskal-Wallis	Global	CR	PD	0.84163	0.84163	0.962147	0.84163	0.84163	0.962147
Supplementary Fig 2	Quantity by clinical subgroup	Mid-term.Efficacy.Evaluation	CD10_quantity	Kruskal-Wallis	Global	CR	PD	0.746006	0.808173	0.923504	0.746006	0.808173	0.923504
Supplementary Fig 2	Quantity by clinical subgroup	Mid-term.Efficacy.Evaluation	CD20_quantity	Kruskal-Wallis	Global	CR	PD	0.329764	0.647656	0.662262	0.329764	0.647656	0.662262
Supplementary Fig 2	Quantity by clinical subgroup	Mid-term.Efficacy.Evaluation	CD21_quantity	Kruskal-Wallis	Global	CR	PD	0.0889779	0.578356	0.429162	0.0889779	0.578356	0.429162
Supplementary Fig 2	Quantity by clinical subgroup	Mid-term.Efficacy.Evaluation	CD30_quantity	Kruskal-Wallis	Global	CR	PD	0.679027	0.802487	0.912577	0.679027	0.802487	0.912577
Supplementary Fig 2	Quantity by clinical subgroup	Mid-term.Efficacy.Evaluation	CD79a_quantity	Kruskal-Wallis	Global	CR	PD	0.540712	0.781028	0.843981	0.540712	0.781028	0.843981
Supplementary Fig 2	Quantity by clinical subgroup	Mid-term.Efficacy.Evaluation	CyclinD1_quantity	Kruskal-Wallis	Global	CR	PD	0.346422	0.647656	0.672245	0.346422	0.647656	0.672245
Supplementary Fig 2	Quantity by clinical subgroup	Mid-term.Efficacy.Evaluation	Ki67_quantity	Kruskal-Wallis	Global	CR	PD	0.398557	0.647656	0.722637	0.398557	0.647656	0.722637
Supplementary Fig 2	Quantity by clinical subgroup	Mid-term.Efficacy.Evaluation	Mum1_quantity	Kruskal-Wallis	Global	CR	PD	0.0717113	0.578356	0.396067	0.0717113	0.578356	0.396067
Supplementary Fig 2	Quantity by clinical subgroup	Mid-term.Efficacy.Evaluation	PAX5_quantity	Kruskal-Wallis	Global	CR	PD	0.340413	0.647656	0.671473	0.340413	0.647656	0.671473
Supplementary Fig 2	Quantity by clinical subgroup	Efficacy	bcl2_quantity	Wilcoxon rank-sum	CR+PR vs PD+SD	CR+PR	PD+SD	0.465309	0.864144	0.788531	0.465309	0.864144	0.788531
Supplementary Fig 2	Quantity by clinical subgroup	Efficacy	bcl6_quantity	Wilcoxon rank-sum	CR+PR vs PD+SD	CR+PR	PD+SD	0.791097	0.971127	0.94645	0.791097	0.971127	0.94645
Supplementary Fig 2	Quantity by clinical subgroup	Efficacy	CD3_quantity	Wilcoxon rank-sum	CR+PR vs PD+SD	CR+PR	PD+SD	0.156738	0.864144	0.52101	0.156738	0.864144	0.52101
Supplementary Fig 2	Quantity by clinical subgroup	Efficacy	CD5_quantity	Wilcoxon rank-sum	CR+PR vs PD+SD	CR+PR	PD+SD	0.406673	0.864144	0.730028	0.406673	0.864144	0.730028
Supplementary Fig 2	Quantity by clinical subgroup	Efficacy	CD10_quantity	Wilcoxon rank-sum	CR+PR vs PD+SD	CR+PR	PD+SD	0.352276	0.864144	0.674991	0.352276	0.864144	0.674991
Supplementary Fig 2	Quantity by clinical subgroup	Efficacy	CD20_quantity	Wilcoxon rank-sum	CR+PR vs PD+SD	CR+PR	PD+SD	0.813063	0.971127	0.952335	0.813063	0.971127	0.952335
Supplementary Fig 2	Quantity by clinical subgroup	Efficacy	CD21_quantity	Wilcoxon rank-sum	CR+PR vs PD+SD	CR+PR	PD+SD	0.821723	0.971127	0.952335	0.821723	0.971127	0.952335
Supplementary Fig 2	Quantity by clinical subgroup	Efficacy	CD30_quantity	Wilcoxon rank-sum	CR+PR vs PD+SD	CR+PR	PD+SD	0.238012	0.864144	0.587802	0.238012	0.864144	0.587802
Supplementary Fig 2	Quantity by clinical subgroup	Efficacy	CD79a_quantity	Wilcoxon rank-sum	CR+PR vs PD+SD	CR+PR	PD+SD	0.922516	0.989404	0.968372	0.922516	0.989404	0.968372
Supplementary Fig 2	Quantity by clinical subgroup	Efficacy	CyclinD1_quantity	Wilcoxon rank-sum	CR+PR vs PD+SD	CR+PR	PD+SD	0.735126	0.971127	0.91813	0.735126	0.971127	0.91813
Supplementary Fig 2	Quantity by clinical subgroup	Efficacy	Ki67_quantity	Wilcoxon rank-sum	CR+PR vs PD+SD	CR+PR	PD+SD	0.269795	0.864144	0.627895	0.269795	0.864144	0.627895
Supplementary Fig 2	Quantity by clinical subgroup	Efficacy	Mum1_quantity	Wilcoxon rank-sum	CR+PR vs PD+SD	CR+PR	PD+SD	0.171271	0.864144	0.544126	0.171271	0.864144	0.544126
Supplementary Fig 2	Quantity by clinical subgroup	Efficacy	PAX5_quantity	Wilcoxon rank-sum	CR+PR vs PD+SD	CR+PR	PD+SD	0.989404	0.989404	0.994947	0.989404	0.989404	0.994947
Supplementary Fig 2	Quantity by clinical subgroup	CR.only	bcl2_quantity	Wilcoxon rank-sum	Yes vs No	Yes	No	0.0926391	0.580195	0.432406	0.0926391	0.580195	0.432406
Supplementary Fig 2	Quantity by clinical subgroup	CR.only	bcl6_quantity	Wilcoxon rank-sum	Yes vs No	Yes	No	0.20583	0.580195	0.577288	0.20583	0.580195	0.577288
Supplementary Fig 2	Quantity by clinical subgroup	CR.only	CD3_quantity	Wilcoxon rank-sum	Yes vs No	Yes	No	0.629857	0.918281	0.89375	0.629857	0.918281	0.89375
Supplementary Fig 2	Quantity by clinical subgroup	CR.only	CD5_quantity	Wilcoxon rank-sum	Yes vs No	Yes	No	0.877718	0.918281	0.965612	0.877718	0.918281	0.965612
Supplementary Fig 2	Quantity by clinical subgroup	CR.only	CD10_quantity	Wilcoxon rank-sum	Yes vs No	Yes	No	0.849584	0.918281	0.962147	0.849584	0.918281	0.962147
Supplementary Fig 2	Quantity by clinical subgroup	CR.only	CD20_quantity	Wilcoxon rank-sum	Yes vs No	Yes	No	0.223152	0.580195	0.584744	0.223152	0.580195	0.584744
Supplementary Fig 2	Quantity by clinical subgroup	CR.only	CD21_quantity	Wilcoxon rank-sum	Yes vs No	Yes	No	0.0423423	0.55045	0.320559	0.0423423	0.55045	0.320559
Supplementary Fig 2	Quantity by clinical subgroup	CR.only	CD30_quantity	Wilcoxon rank-sum	Yes vs No	Yes	No	0.887574	0.918281	0.965612	0.887574	0.918281	0.965612
Supplementary Fig 2	Quantity by clinical subgroup	CR.only	CD79a_quantity	Wilcoxon rank-sum	Yes vs No	Yes	No	0.495021	0.918281	0.810867	0.495021	0.918281	0.810867
Supplementary Fig 2	Quantity by clinical subgroup	CR.only	CyclinD1_quantity	Wilcoxon rank-sum	Yes vs No	Yes	No	0.487022	0.918281	0.809449	0.487022	0.918281	0.809449
Supplementary Fig 2	Quantity by clinical subgroup	CR.only	Ki67_quantity	Wilcoxon rank-sum	Yes vs No	Yes	No	0.918281	0.918281	0.966753	0.918281	0.918281	0.966753
Supplementary Fig 2	Quantity by clinical subgroup	CR.only	Mum1_quantity	Wilcoxon rank-sum	Yes vs No	Yes	No	0.196051	0.580195	0.567793	0.196051	0.580195	0.567793
Supplementary Fig 2	Quantity by clinical subgroup	CR.only	PAX5_quantity	Wilcoxon rank-sum	Yes vs No	Yes	No	0.873054	0.918281	0.965612	0.873054	0.918281	0.965612
Supplementary Fig 2	Quantity by clinical subgroup	B symptoms	bcl2_quantity	Wilcoxon rank-sum	No vs Yes	No	Yes	0.953545	0.953545	0.978065	0.953545	0.953545	0.978065
Supplementary Fig 2	Quantity by clinical subgroup	B symptoms	bcl6_quantity	Wilcoxon rank-sum	No vs Yes	No	Yes	0.539769	0.7017	0.843981	0.539769	0.7017	0.843981
Supplementary Fig 2	Quantity by clinical subgroup	B symptoms	CD3_quantity	Wilcoxon rank-sum	No vs Yes	No	Yes	0.330209	0.549033	0.662262	0.330209	0.549033	0.662262
Supplementary Fig 2	Quantity by clinical subgroup	B symptoms	CD5_quantity	Wilcoxon rank-sum	No vs Yes	No	Yes	0.278721	0.549033	0.631258	0.278721	0.549033	0.631258
Supplementary Fig 2	Quantity by clinical subgroup	B symptoms	CD10_quantity	Wilcoxon rank-sum	No vs Yes	No	Yes	0.3801	0.549033	0.703381	0.3801	0.549033	0.703381
Supplementary Fig 2	Quantity by clinical subgroup	B symptoms	CD20_quantity	Wilcoxon rank-sum	No vs Yes	No	Yes	0.329773	0.549033	0.662262	0.329773	0.549033	0.662262
Supplementary Fig 2	Quantity by clinical subgroup	B symptoms	CD21_quantity	Wilcoxon rank-sum	No vs Yes	No	Yes	0.217148	0.549033	0.581761	0.217148	0.549033	0.581761
Supplementary Fig 2	Quantity by clinical subgroup	B symptoms	CD30_quantity	Wilcoxon rank-sum	No vs Yes	No	Yes	0.25676	0.549033	0.611529	0.25676	0.549033	0.611529
Supplementary Fig 2	Quantity by clinical subgroup	B symptoms	CD79a_quantity	Wilcoxon rank-sum	No vs Yes	No	Yes	0.373525	0.549033	0.698414	0.373525	0.549033	0.698414
Supplementary Fig 2	Quantity by clinical subgroup	B symptoms	CyclinD1_quantity	Wilcoxon rank-sum	No vs Yes	No	Yes	0.0310772	0.2902	0.265636	0.0310772	0.2902	0.265636
Supplementary Fig 2	Quantity by clinical subgroup	B symptoms	Ki67_quantity	Wilcoxon rank-sum	No vs Yes	No	Yes	0.608936	0.719651	0.878281	0.608936	0.719651	0.878281
Supplementary Fig 2	Quantity by clinical subgroup	B symptoms	Mum1_quantity	Wilcoxon rank-sum	No vs Yes	No	Yes	0.844285	0.914642	0.962147	0.844285	0.914642	0.962147
Supplementary Fig 2	Quantity by clinical subgroup	B symptoms	PAX5_quantity	Wilcoxon rank-sum	No vs Yes	No	Yes	0.0446461	0.2902	0.320559	0.0446461	0.2902	0.320559
Supplementary Fig 2	Quantity by clinical subgroup	Hypertension	bcl2_quantity	Wilcoxon rank-sum	No vs Yes	No	Yes	0.406701	0.641959	0.730028	0.406701	0.641959	0.730028
Supplementary Fig 2	Quantity by clinical subgroup	Hypertension	bcl6_quantity	Wilcoxon rank-sum	No vs Yes	No	Yes	0.136015	0.390862	0.514274	0.136015	0.390862	0.514274
Supplementary Fig 2	Quantity by clinical subgroup	Hypertension	CD3_quantity	Wilcoxon rank-sum	No vs Yes	No	Yes	0.0326224	0.212046	0.27236	0.0326224	0.212046	0.27236
Supplementary Fig 2	Quantity by clinical subgroup	Hypertension	CD5_quantity	Wilcoxon rank-sum	No vs Yes	No	Yes	0.256378	0.538827	0.611529	0.256378	0.538827	0.611529
Supplementary Fig 2	Quantity by clinical subgroup	Hypertension	CD10_quantity	Wilcoxon rank-sum	No vs Yes	No	Yes	0.1408	0.390862	0.515789	0.1408	0.390862	0.515789
Supplementary Fig 2	Quantity by clinical subgroup	Hypertension	CD20_quantity	Wilcoxon rank-sum	No vs Yes	No	Yes	0.0254815	0.212046	0.237695	0.0254815	0.212046	0.237695
Supplementary Fig 2	Quantity by clinical subgroup	Hypertension	CD21_quantity	Wilcoxon rank-sum	No vs Yes	No	Yes	0.532856	0.692712	0.843359	0.532856	0.692712	0.843359
Supplementary Fig 2	Quantity by clinical subgroup	Hypertension	CD30_quantity	Wilcoxon rank-sum	No vs Yes	No	Yes	0.290138	0.538827	0.639015	0.290138	0.538827	0.639015
Supplementary Fig 2	Quantity by clinical subgroup	Hypertension	CD79a_quantity	Wilcoxon rank-sum	No vs Yes	No	Yes	0.827091	0.896015	0.952335	0.827091	0.896015	0.952335
Supplementary Fig 2	Quantity by clinical subgroup	Hypertension	CyclinD1_quantity	Wilcoxon rank-sum	No vs Yes	No	Yes	0.774567	0.896015	0.94645	0.774567	0.896015	0.94645
Supplementary Fig 2	Quantity by clinical subgroup	Hypertension	Ki67_quantity	Wilcoxon rank-sum	No vs Yes	No	Yes	0.444433	0.641959	0.782115	0.444433	0.641959	0.782115
Supplementary Fig 2	Quantity by clinical subgroup	Hypertension	Mum1_quantity	Wilcoxon rank-sum	No vs Yes	No	Yes	0.961291	0.961291	0.979118	0.961291	0.961291	0.979118
Supplementary Fig 2	Quantity by clinical subgroup	Hypertension	PAX5_quantity	Wilcoxon rank-sum	No vs Yes	No	Yes	0.150331	0.390862	0.516897	0.150331	0.390862	0.516897
Supplementary Fig 2	Quantity by clinical subgroup	Diabetes	bcl2_quantity	Wilcoxon rank-sum	No vs Yes	No	Yes	0.0680116	0.294717	0.393645	0.0680116	0.294717	0.393645
Supplementary Fig 2	Quantity by clinical subgroup	Diabetes	bcl6_quantity	Wilcoxon rank-sum	No vs Yes	No	Yes	0.973722	0.973722	0.981927	0.973722	0.973722	0.981927
Supplementary Fig 2	Quantity by clinical subgroup	Diabetes	CD3_quantity	Wilcoxon rank-sum	No vs Yes	No	Yes	0.778578	0.920138	0.94645	0.778578	0.920138	0.94645
Supplementary Fig 2	Quantity by clinical subgroup	Diabetes	CD5_quantity	Wilcoxon rank-sum	No vs Yes	No	Yes	0.929077	0.973722	0.972415	0.929077	0.973722	0.972415
Supplementary Fig 2	Quantity by clinical subgroup	Diabetes	CD10_quantity	Wilcoxon rank-sum	No vs Yes	No	Yes	0.443277	0.86478	0.782115	0.443277	0.86478	0.782115
Supplementary Fig 2	Quantity by clinical subgroup	Diabetes	CD20_quantity	Wilcoxon rank-sum	No vs Yes	No	Yes	0.465651	0.86478	0.788531	0.465651	0.86478	0.788531
Supplementary Fig 2	Quantity by clinical subgroup	Diabetes	CD21_quantity	Wilcoxon rank-sum	No vs Yes	No	Yes	0.714433	0.920138	0.91771	0.714433	0.920138	0.91771
Supplementary Fig 2	Quantity by clinical subgroup	Diabetes	CD30_quantity	Wilcoxon rank-sum	No vs Yes	No	Yes	0.731101	0.920138	0.91771	0.731101	0.920138	0.91771
Supplementary Fig 2	Quantity by clinical subgroup	Diabetes	CD79a_quantity	Wilcoxon rank-sum	No vs Yes	No	Yes	0.197254	0.512859	0.567793	0.197254	0.512859	0.567793
Supplementary Fig 2	Quantity by clinical subgroup	Diabetes	CyclinD1_quantity	Wilcoxon rank-sum	No vs Yes	No	Yes	0.0133223	0.0865951	0.154281	0.0133223	0.0865951	0.154281
Supplementary Fig 2	Quantity by clinical subgroup	Diabetes	Ki67_quantity	Wilcoxon rank-sum	No vs Yes	No	Yes	0.553913	0.900109	0.852731	0.553913	0.900109	0.852731
Supplementary Fig 2	Quantity by clinical subgroup	Diabetes	Mum1_quantity	Wilcoxon rank-sum	No vs Yes	No	Yes	0.114207	0.371174	0.468496	0.114207	0.371174	0.468496
Supplementary Fig 2	Quantity by clinical subgroup	Diabetes	PAX5_quantity	Wilcoxon rank-sum	No vs Yes	No	Yes	0.00604587	0.0785963	0.0962663	0.00604587	0.0785963	0.0962663
Supplementary Fig 2	Quantity by clinical subgroup	HBV	bcl2_quantity	Wilcoxon rank-sum	No vs Yes	No	Yes	0.552162	0.830101	0.852731	0.552162	0.830101	0.852731
Supplementary Fig 2	Quantity by clinical subgroup	HBV	bcl6_quantity	Wilcoxon rank-sum	No vs Yes	No	Yes	0.45767	0.830101	0.788531	0.45767	0.830101	0.788531
Supplementary Fig 2	Quantity by clinical subgroup	HBV	CD3_quantity	Wilcoxon rank-sum	No vs Yes	No	Yes	0.284735	0.830101	0.634905	0.284735	0.830101	0.634905
Supplementary Fig 2	Quantity by clinical subgroup	HBV	CD5_quantity	Wilcoxon rank-sum	No vs Yes	No	Yes	0.638539	0.830101	0.901521	0.638539	0.830101	0.901521
Supplementary Fig 2	Quantity by clinical subgroup	HBV	CD10_quantity	Wilcoxon rank-sum	No vs Yes	No	Yes	0.881381	0.945096	0.965612	0.881381	0.945096	0.965612
Supplementary Fig 2	Quantity by clinical subgroup	HBV	CD20_quantity	Wilcoxon rank-sum	No vs Yes	No	Yes	0.504651	0.830101	0.816079	0.504651	0.830101	0.816079
Supplementary Fig 2	Quantity by clinical subgroup	HBV	CD21_quantity	Wilcoxon rank-sum	No vs Yes	No	Yes	0.945096	0.945096	0.97547	0.945096	0.945096	0.97547
Supplementary Fig 2	Quantity by clinical subgroup	HBV	CD30_quantity	Wilcoxon rank-sum	No vs Yes	No	Yes	0.370415	0.830101	0.696226	0.370415	0.830101	0.696226
Supplementary Fig 2	Quantity by clinical subgroup	HBV	CD79a_quantity	Wilcoxon rank-sum	No vs Yes	No	Yes	0.345291	0.830101	0.672245	0.345291	0.830101	0.672245
Supplementary Fig 2	Quantity by clinical subgroup	HBV	CyclinD1_quantity	Wilcoxon rank-sum	No vs Yes	No	Yes	0.148922	0.830101	0.516897	0.148922	0.830101	0.516897
Supplementary Fig 2	Quantity by clinical subgroup	HBV	Ki67_quantity	Wilcoxon rank-sum	No vs Yes	No	Yes	0.594219	0.830101	0.876127	0.594219	0.830101	0.876127
Supplementary Fig 2	Quantity by clinical subgroup	HBV	Mum1_quantity	Wilcoxon rank-sum	No vs Yes	No	Yes	0.885852	0.945096	0.965612	0.885852	0.945096	0.965612
Supplementary Fig 2	Quantity by clinical subgroup	HBV	PAX5_quantity	Wilcoxon rank-sum	No vs Yes	No	Yes	0.102602	0.830101	0.443784	0.102602	0.830101	0.443784
Supplementary Fig 2	Quantity by clinical subgroup	HP	bcl2_quantity	Wilcoxon rank-sum	No vs Yes	No	Yes	0.177646	0.384901	0.554566	0.177646	0.384901	0.554566
Supplementary Fig 2	Quantity by clinical subgroup	HP	bcl6_quantity	Wilcoxon rank-sum	No vs Yes	No	Yes	0.692456	0.750161	0.912577	0.692456	0.750161	0.912577
Supplementary Fig 2	Quantity by clinical subgroup	HP	CD3_quantity	Wilcoxon rank-sum	No vs Yes	No	Yes	0.236259	0.438766	0.587802	0.236259	0.438766	0.587802
Supplementary Fig 2	Quantity by clinical subgroup	HP	CD5_quantity	Wilcoxon rank-sum	No vs Yes	No	Yes	0.00612837	0.0796688	0.0962663	0.00612837	0.0796688	0.0962663
Supplementary Fig 2	Quantity by clinical subgroup	HP	CD10_quantity	Wilcoxon rank-sum	No vs Yes	No	Yes	0.277028	0.450171	0.631258	0.277028	0.450171	0.631258
Supplementary Fig 2	Quantity by clinical subgroup	HP	CD20_quantity	Wilcoxon rank-sum	No vs Yes	No	Yes	0.880023	0.880023	0.965612	0.880023	0.880023	0.965612
Supplementary Fig 2	Quantity by clinical subgroup	HP	CD21_quantity	Wilcoxon rank-sum	No vs Yes	No	Yes	0.170452	0.384901	0.544126	0.170452	0.384901	0.544126
Supplementary Fig 2	Quantity by clinical subgroup	HP	CD30_quantity	Wilcoxon rank-sum	No vs Yes	No	Yes	0.492258	0.699523	0.810645	0.492258	0.699523	0.810645
Supplementary Fig 2	Quantity by clinical subgroup	HP	CD79a_quantity	Wilcoxon rank-sum	No vs Yes	No	Yes	0.0754604	0.326995	0.404333	0.0754604	0.326995	0.404333
Supplementary Fig 2	Quantity by clinical subgroup	HP	CyclinD1_quantity	Wilcoxon rank-sum	No vs Yes	No	Yes	0.563237	0.699523	0.860434	0.563237	0.699523	0.860434
Supplementary Fig 2	Quantity by clinical subgroup	HP	Ki67_quantity	Wilcoxon rank-sum	No vs Yes	No	Yes	0.591904	0.699523	0.876127	0.591904	0.699523	0.876127
Supplementary Fig 2	Quantity by clinical subgroup	HP	Mum1_quantity	Wilcoxon rank-sum	No vs Yes	No	Yes	0.147519	0.384901	0.516897	0.147519	0.384901	0.516897
Supplementary Fig 2	Quantity by clinical subgroup	HP	PAX5_quantity	Wilcoxon rank-sum	No vs Yes	No	Yes	0.0592741	0.326995	0.37368	0.0592741	0.326995	0.37368
Fig2D	Correlation (pearson)	bcl2_quantity	bcl6_quantity	Pearson correlation	bcl2_quantity vs bcl6_quantity	bcl2_quantity	bcl6_quantity	0.00473186	0.0528855	0.0943744	0.00473186	0.0528855	0.0943744
Fig2D	Correlation (pearson)	bcl2_quantity	CD3_quantity	Pearson correlation	bcl2_quantity vs CD3_quantity	bcl2_quantity	CD3_quantity	0.0290585	0.178101	0.254439	0.0290585	0.178101	0.254439
Fig2D	Correlation (pearson)	bcl6_quantity	CD3_quantity	Pearson correlation	bcl6_quantity vs CD3_quantity	bcl6_quantity	CD3_quantity	0.150035	0.432807	0.516897	0.150035	0.432807	0.516897
Fig2D	Correlation (pearson)	bcl2_quantity	CD5_quantity	Pearson correlation	bcl2_quantity vs CD5_quantity	bcl2_quantity	CD5_quantity	0.195147	0.494249	0.567793	0.195147	0.494249	0.567793
Fig2D	Correlation (pearson)	bcl6_quantity	CD5_quantity	Pearson correlation	bcl6_quantity vs CD5_quantity	bcl6_quantity	CD5_quantity	0.00432245	0.0513291	0.09128	0.00432245	0.0513291	0.09128
Fig2D	Correlation (pearson)	CD3_quantity	CD5_quantity	Pearson correlation	CD3_quantity vs CD5_quantity	CD3_quantity	CD5_quantity	2.34059e-08	1.48237e-06	2.8009e-06	2.34059e-08	1.48237e-06	2.8009e-06
Fig2D	Correlation (pearson)	bcl2_quantity	CD10_quantity	Pearson correlation	bcl2_quantity vs CD10_quantity	bcl2_quantity	CD10_quantity	0.269632	0.559873	0.627895	0.269632	0.559873	0.627895
Fig2D	Correlation (pearson)	bcl6_quantity	CD10_quantity	Pearson correlation	bcl6_quantity vs CD10_quantity	bcl6_quantity	CD10_quantity	0.0144919	0.114728	0.162581	0.0144919	0.114728	0.162581
Fig2D	Correlation (pearson)	CD3_quantity	CD10_quantity	Pearson correlation	CD3_quantity vs CD10_quantity	CD3_quantity	CD10_quantity	0.475679	0.765924	0.794273	0.475679	0.765924	0.794273
Fig2D	Correlation (pearson)	CD5_quantity	CD10_quantity	Pearson correlation	CD5_quantity vs CD10_quantity	CD5_quantity	CD10_quantity	0.847151	0.946815	0.962147	0.847151	0.946815	0.962147
Fig2D	Correlation (pearson)	bcl2_quantity	CD20_quantity	Pearson correlation	bcl2_quantity vs CD20_quantity	bcl2_quantity	CD20_quantity	0.0251249	0.164612	0.237695	0.0251249	0.164612	0.237695
Fig2D	Correlation (pearson)	bcl6_quantity	CD20_quantity	Pearson correlation	bcl6_quantity vs CD20_quantity	bcl6_quantity	CD20_quantity	0.235841	0.521044	0.587802	0.235841	0.521044	0.587802
Fig2D	Correlation (pearson)	CD3_quantity	CD20_quantity	Pearson correlation	CD3_quantity vs CD20_quantity	CD3_quantity	CD20_quantity	0.00566614	0.0598093	0.0962663	0.00566614	0.0598093	0.0962663
Fig2D	Correlation (pearson)	CD5_quantity	CD20_quantity	Pearson correlation	CD5_quantity vs CD20_quantity	CD5_quantity	CD20_quantity	0.338669	0.590341	0.671473	0.338669	0.590341	0.671473
Fig2D	Correlation (pearson)	CD10_quantity	CD20_quantity	Pearson correlation	CD10_quantity vs CD20_quantity	CD10_quantity	CD20_quantity	0.825461	0.930372	0.952335	0.825461	0.930372	0.952335
Fig2D	Correlation (pearson)	bcl2_quantity	CD21_quantity	Pearson correlation	bcl2_quantity vs CD21_quantity	bcl2_quantity	CD21_quantity	0.162894	0.442142	0.526839	0.162894	0.442142	0.526839
Fig2D	Correlation (pearson)	bcl6_quantity	CD21_quantity	Pearson correlation	bcl6_quantity vs CD21_quantity	bcl6_quantity	CD21_quantity	0.728475	0.877832	0.91771	0.728475	0.877832	0.91771
Fig2D	Correlation (pearson)	CD3_quantity	CD21_quantity	Pearson correlation	CD3_quantity vs CD21_quantity	CD3_quantity	CD21_quantity	0.0776825	0.305573	0.404991	0.0776825	0.305573	0.404991
Fig2D	Correlation (pearson)	CD5_quantity	CD21_quantity	Pearson correlation	CD5_quantity vs CD21_quantity	CD5_quantity	CD21_quantity	0.651872	0.877832	0.904754	0.651872	0.877832	0.904754
Fig2D	Correlation (pearson)	CD10_quantity	CD21_quantity	Pearson correlation	CD10_quantity vs CD21_quantity	CD10_quantity	CD21_quantity	0.0896577	0.334019	0.429162	0.0896577	0.334019	0.429162
Fig2D	Correlation (pearson)	CD20_quantity	CD21_quantity	Pearson correlation	CD20_quantity vs CD21_quantity	CD20_quantity	CD21_quantity	0.0113224	0.0935327	0.135491	0.0113224	0.0935327	0.135491
Fig2D	Correlation (pearson)	bcl2_quantity	CD30_quantity	Pearson correlation	bcl2_quantity vs CD30_quantity	bcl2_quantity	CD30_quantity	0.0955264	0.338447	0.436085	0.0955264	0.338447	0.436085
Fig2D	Correlation (pearson)	bcl6_quantity	CD30_quantity	Pearson correlation	bcl6_quantity vs CD30_quantity	bcl6_quantity	CD30_quantity	0.148757	0.432807	0.516897	0.148757	0.432807	0.516897
Fig2D	Correlation (pearson)	CD3_quantity	CD30_quantity	Pearson correlation	CD3_quantity vs CD30_quantity	CD3_quantity	CD30_quantity	0.0193808	0.141629	0.204638	0.0193808	0.141629	0.204638
Fig2D	Correlation (pearson)	CD5_quantity	CD30_quantity	Pearson correlation	CD5_quantity vs CD30_quantity	CD5_quantity	CD30_quantity	0.425815	0.728872	0.760534	0.425815	0.728872	0.760534
Fig2D	Correlation (pearson)	CD10_quantity	CD30_quantity	Pearson correlation	CD10_quantity vs CD30_quantity	CD10_quantity	CD30_quantity	0.124481	0.387728	0.485747	0.124481	0.387728	0.485747
Fig2D	Correlation (pearson)	CD20_quantity	CD30_quantity	Pearson correlation	CD20_quantity vs CD30_quantity	CD20_quantity	CD30_quantity	0.293839	0.575215	0.643221	0.293839	0.575215	0.643221
Fig2D	Correlation (pearson)	CD21_quantity	CD30_quantity	Pearson correlation	CD21_quantity vs CD30_quantity	CD21_quantity	CD30_quantity	0.791323	0.919768	0.94645	0.791323	0.919768	0.94645
Fig2D	Correlation (pearson)	bcl2_quantity	CD79a_quantity	Pearson correlation	bcl2_quantity vs CD79a_quantity	bcl2_quantity	CD79a_quantity	0.0961901	0.338447	0.436085	0.0961901	0.338447	0.436085
Fig2D	Correlation (pearson)	bcl6_quantity	CD79a_quantity	Pearson correlation	bcl6_quantity vs CD79a_quantity	bcl6_quantity	CD79a_quantity	0.533266	0.817101	0.843359	0.533266	0.817101	0.843359
Fig2D	Correlation (pearson)	CD3_quantity	CD79a_quantity	Pearson correlation	CD3_quantity vs CD79a_quantity	CD3_quantity	CD79a_quantity	0.220405	0.504542	0.581805	0.220405	0.504542	0.581805
Fig2D	Correlation (pearson)	CD5_quantity	CD79a_quantity	Pearson correlation	CD5_quantity vs CD79a_quantity	CD5_quantity	CD79a_quantity	0.239408	0.522845	0.587802	0.239408	0.522845	0.587802
Fig2D	Correlation (pearson)	CD10_quantity	CD79a_quantity	Pearson correlation	CD10_quantity vs CD79a_quantity	CD10_quantity	CD79a_quantity	0.908022	0.966863	0.966753	0.908022	0.966863	0.966753
Fig2D	Correlation (pearson)	CD20_quantity	CD79a_quantity	Pearson correlation	CD20_quantity vs CD79a_quantity	CD20_quantity	CD79a_quantity	0.0104645	0.0903749	0.129543	0.0104645	0.0903749	0.129543
Fig2D	Correlation (pearson)	CD21_quantity	CD79a_quantity	Pearson correlation	CD21_quantity vs CD79a_quantity	CD21_quantity	CD79a_quantity	0.000544287	0.0103415	0.0195399	0.000544287	0.0103415	0.0195399
Fig2D	Correlation (pearson)	CD30_quantity	CD79a_quantity	Pearson correlation	CD30_quantity vs CD79a_quantity	CD30_quantity	CD79a_quantity	0.32995	0.585892	0.662262	0.32995	0.585892	0.662262
Fig2D	Correlation (pearson)	bcl2_quantity	CyclinD1_quantity	Pearson correlation	bcl2_quantity vs CyclinD1_quantity	bcl2_quantity	CyclinD1_quantity	0.465459	0.76239	0.788531	0.465459	0.76239	0.788531
Fig2D	Correlation (pearson)	bcl6_quantity	CyclinD1_quantity	Pearson correlation	bcl6_quantity vs CyclinD1_quantity	bcl6_quantity	CyclinD1_quantity	0.453927	0.761838	0.788531	0.453927	0.761838	0.788531
Fig2D	Correlation (pearson)	CD3_quantity	CyclinD1_quantity	Pearson correlation	CD3_quantity vs CyclinD1_quantity	CD3_quantity	CyclinD1_quantity	0.0431105	0.234029	0.320559	0.0431105	0.234029	0.320559
Fig2D	Correlation (pearson)	CD5_quantity	CyclinD1_quantity	Pearson correlation	CD5_quantity vs CyclinD1_quantity	CD5_quantity	CyclinD1_quantity	0.913527	0.966863	0.966753	0.913527	0.966863	0.966753
Fig2D	Correlation (pearson)	CD10_quantity	CyclinD1_quantity	Pearson correlation	CD10_quantity vs CyclinD1_quantity	CD10_quantity	CyclinD1_quantity	0.110814	0.375977	0.468028	0.110814	0.375977	0.468028
Fig2D	Correlation (pearson)	CD20_quantity	CyclinD1_quantity	Pearson correlation	CD20_quantity vs CyclinD1_quantity	CD20_quantity	CyclinD1_quantity	0.0361948	0.208394	0.288754	0.0361948	0.208394	0.288754
Fig2D	Correlation (pearson)	CD21_quantity	CyclinD1_quantity	Pearson correlation	CD21_quantity vs CyclinD1_quantity	CD21_quantity	CyclinD1_quantity	0.528155	0.815849	0.842701	0.528155	0.815849	0.842701
Fig2D	Correlation (pearson)	CD30_quantity	CyclinD1_quantity	Pearson correlation	CD30_quantity vs CyclinD1_quantity	CD30_quantity	CyclinD1_quantity	0.0788056	0.305573	0.404991	0.0788056	0.305573	0.404991
Fig2D	Correlation (pearson)	CD79a_quantity	CyclinD1_quantity	Pearson correlation	CD79a_quantity vs CyclinD1_quantity	CD79a_quantity	CyclinD1_quantity	0.626873	0.877832	0.893046	0.626873	0.877832	0.893046
Fig2D	Correlation (pearson)	bcl2_quantity	Ki67_quantity	Pearson correlation	bcl2_quantity vs Ki67_quantity	bcl2_quantity	Ki67_quantity	0.0338593	0.20104	0.276261	0.0338593	0.20104	0.276261
Fig2D	Correlation (pearson)	bcl6_quantity	Ki67_quantity	Pearson correlation	bcl6_quantity vs Ki67_quantity	bcl6_quantity	Ki67_quantity	0.06408	0.283144	0.389911	0.06408	0.283144	0.389911
Fig2D	Correlation (pearson)	CD3_quantity	Ki67_quantity	Pearson correlation	CD3_quantity vs Ki67_quantity	CD3_quantity	Ki67_quantity	0.0472329	0.242501	0.32852	0.0472329	0.242501	0.32852
Fig2D	Correlation (pearson)	CD5_quantity	Ki67_quantity	Pearson correlation	CD5_quantity vs Ki67_quantity	CD5_quantity	Ki67_quantity	0.0163389	0.124176	0.177748	0.0163389	0.124176	0.177748
Fig2D	Correlation (pearson)	CD10_quantity	Ki67_quantity	Pearson correlation	CD10_quantity vs Ki67_quantity	CD10_quantity	Ki67_quantity	0.00359596	0.0488023	0.0860632	0.00359596	0.0488023	0.0860632
Fig2D	Correlation (pearson)	CD20_quantity	Ki67_quantity	Pearson correlation	CD20_quantity vs Ki67_quantity	CD20_quantity	Ki67_quantity	0.0661035	0.285447	0.393645	0.0661035	0.285447	0.393645
Fig2D	Correlation (pearson)	CD21_quantity	Ki67_quantity	Pearson correlation	CD21_quantity vs Ki67_quantity	CD21_quantity	Ki67_quantity	0.0927444	0.338447	0.432406	0.0927444	0.338447	0.432406
Fig2D	Correlation (pearson)	CD30_quantity	Ki67_quantity	Pearson correlation	CD30_quantity vs Ki67_quantity	CD30_quantity	Ki67_quantity	0.72378	0.877832	0.91771	0.72378	0.877832	0.91771
Fig2D	Correlation (pearson)	CD79a_quantity	Ki67_quantity	Pearson correlation	CD79a_quantity vs Ki67_quantity	CD79a_quantity	Ki67_quantity	0.568179	0.850031	0.864306	0.568179	0.850031	0.864306
Fig2D	Correlation (pearson)	CyclinD1_quantity	Ki67_quantity	Pearson correlation	CyclinD1_quantity vs Ki67_quantity	CyclinD1_quantity	Ki67_quantity	7.93243e-07	3.01432e-05	5.69548e-05	7.93243e-07	3.01432e-05	5.69548e-05
Fig2D	Correlation (pearson)	bcl2_quantity	Mum1_quantity	Pearson correlation	bcl2_quantity vs Mum1_quantity	bcl2_quantity	Mum1_quantity	0.61815	0.877832	0.887663	0.61815	0.877832	0.887663
Fig2D	Correlation (pearson)	bcl6_quantity	Mum1_quantity	Pearson correlation	bcl6_quantity vs Mum1_quantity	bcl6_quantity	Mum1_quantity	0.689618	0.877832	0.912577	0.689618	0.877832	0.912577
Fig2D	Correlation (pearson)	CD3_quantity	Mum1_quantity	Pearson correlation	CD3_quantity vs Mum1_quantity	CD3_quantity	Mum1_quantity	0.116869	0.379878	0.471085	0.116869	0.379878	0.471085
Fig2D	Correlation (pearson)	CD5_quantity	Mum1_quantity	Pearson correlation	CD5_quantity vs Mum1_quantity	CD5_quantity	Mum1_quantity	0.757033	0.898977	0.933935	0.757033	0.898977	0.933935
Fig2D	Correlation (pearson)	CD10_quantity	Mum1_quantity	Pearson correlation	CD10_quantity vs Mum1_quantity	CD10_quantity	Mum1_quantity	0.195269	0.494249	0.567793	0.195269	0.494249	0.567793
Fig2D	Correlation (pearson)	CD20_quantity	Mum1_quantity	Pearson correlation	CD20_quantity vs Mum1_quantity	CD20_quantity	Mum1_quantity	0.152622	0.432807	0.516897	0.152622	0.432807	0.516897
Fig2D	Correlation (pearson)	CD21_quantity	Mum1_quantity	Pearson correlation	CD21_quantity vs Mum1_quantity	CD21_quantity	Mum1_quantity	0.0250752	0.164612	0.237695	0.0250752	0.164612	0.237695
Fig2D	Correlation (pearson)	CD30_quantity	Mum1_quantity	Pearson correlation	CD30_quantity vs Mum1_quantity	CD30_quantity	Mum1_quantity	0.744492	0.889644	0.923504	0.744492	0.889644	0.923504
Fig2D	Correlation (pearson)	CD79a_quantity	Mum1_quantity	Pearson correlation	CD79a_quantity vs Mum1_quantity	CD79a_quantity	Mum1_quantity	0.182988	0.481129	0.560897	0.182988	0.481129	0.560897
Fig2D	Correlation (pearson)	CyclinD1_quantity	Mum1_quantity	Pearson correlation	CyclinD1_quantity vs Mum1_quantity	CyclinD1_quantity	Mum1_quantity	0.432554	0.733797	0.768747	0.432554	0.733797	0.768747
Fig2D	Correlation (pearson)	Ki67_quantity	Mum1_quantity	Pearson correlation	Ki67_quantity vs Mum1_quantity	Ki67_quantity	Mum1_quantity	0.722029	0.877832	0.91771	0.722029	0.877832	0.91771
Fig2D	Correlation (pearson)	bcl2_quantity	PAX5_quantity	Pearson correlation	bcl2_quantity vs PAX5_quantity	bcl2_quantity	PAX5_quantity	0.11484	0.379878	0.468496	0.11484	0.379878	0.468496
Fig2D	Correlation (pearson)	bcl6_quantity	PAX5_quantity	Pearson correlation	bcl6_quantity vs PAX5_quantity	bcl6_quantity	PAX5_quantity	0.353477	0.610552	0.674991	0.353477	0.610552	0.674991
Fig2D	Correlation (pearson)	CD3_quantity	PAX5_quantity	Pearson correlation	CD3_quantity vs PAX5_quantity	CD3_quantity	PAX5_quantity	0.650088	0.877832	0.904754	0.650088	0.877832	0.904754
Fig2D	Correlation (pearson)	CD5_quantity	PAX5_quantity	Pearson correlation	CD5_quantity vs PAX5_quantity	CD5_quantity	PAX5_quantity	0.151208	0.432807	0.516897	0.151208	0.432807	0.516897
Fig2D	Correlation (pearson)	CD10_quantity	PAX5_quantity	Pearson correlation	CD10_quantity vs PAX5_quantity	CD10_quantity	PAX5_quantity	0.336752	0.590341	0.671473	0.336752	0.590341	0.671473
Fig2D	Correlation (pearson)	CD20_quantity	PAX5_quantity	Pearson correlation	CD20_quantity vs PAX5_quantity	CD20_quantity	PAX5_quantity	0.0083646	0.0794637	0.111218	0.0083646	0.0794637	0.111218
Fig2D	Correlation (pearson)	CD21_quantity	PAX5_quantity	Pearson correlation	CD21_quantity vs PAX5_quantity	CD21_quantity	PAX5_quantity	0.313132	0.575215	0.653369	0.313132	0.575215	0.653369
Fig2D	Correlation (pearson)	CD30_quantity	PAX5_quantity	Pearson correlation	CD30_quantity vs PAX5_quantity	CD30_quantity	PAX5_quantity	0.89516	0.966863	0.965973	0.89516	0.966863	0.965973
Fig2D	Correlation (pearson)	CD79a_quantity	PAX5_quantity	Pearson correlation	CD79a_quantity vs PAX5_quantity	CD79a_quantity	PAX5_quantity	0.136089	0.417048	0.514274	0.136089	0.417048	0.514274
Fig2D	Correlation (pearson)	CyclinD1_quantity	PAX5_quantity	Pearson correlation	CyclinD1_quantity vs PAX5_quantity	CyclinD1_quantity	PAX5_quantity	0.108838	0.375977	0.465152	0.108838	0.375977	0.465152
Fig2D	Correlation (pearson)	Ki67_quantity	PAX5_quantity	Pearson correlation	Ki67_quantity vs PAX5_quantity	Ki67_quantity	PAX5_quantity	0.296089	0.575215	0.644218	0.296089	0.575215	0.644218
Fig2D	Correlation (pearson)	Mum1_quantity	PAX5_quantity	Pearson correlation	Mum1_quantity vs PAX5_quantity	Mum1_quantity	PAX5_quantity	0.145738	0.432807	0.516897	0.145738	0.432807	0.516897
Fig2D	Correlation (pearson)	bcl2_quantity	IPI.score	Pearson correlation	bcl2_quantity vs IPI.score	bcl2_quantity	IPI.score	0.313781	0.575215	0.653369	0.313781	0.575215	0.653369
Fig2D	Correlation (pearson)	bcl6_quantity	IPI.score	Pearson correlation	bcl6_quantity vs IPI.score	bcl6_quantity	IPI.score	0.457103	0.761838	0.788531	0.457103	0.761838	0.788531
Fig2D	Correlation (pearson)	CD3_quantity	IPI.score	Pearson correlation	CD3_quantity vs IPI.score	CD3_quantity	IPI.score	0.309512	0.575215	0.653369	0.309512	0.575215	0.653369
Fig2D	Correlation (pearson)	CD5_quantity	IPI.score	Pearson correlation	CD5_quantity vs IPI.score	CD5_quantity	IPI.score	0.653377	0.877832	0.904754	0.653377	0.877832	0.904754
Fig2D	Correlation (pearson)	CD10_quantity	IPI.score	Pearson correlation	CD10_quantity vs IPI.score	CD10_quantity	IPI.score	0.778084	0.918235	0.94645	0.778084	0.918235	0.94645
Fig2D	Correlation (pearson)	CD20_quantity	IPI.score	Pearson correlation	CD20_quantity vs IPI.score	CD20_quantity	IPI.score	0.271097	0.559873	0.627895	0.271097	0.559873	0.627895
Fig2D	Correlation (pearson)	CD21_quantity	IPI.score	Pearson correlation	CD21_quantity vs IPI.score	CD21_quantity	IPI.score	0.0424966	0.234029	0.320559	0.0424966	0.234029	0.320559
Fig2D	Correlation (pearson)	CD30_quantity	IPI.score	Pearson correlation	CD30_quantity vs IPI.score	CD30_quantity	IPI.score	0.0485002	0.242501	0.32852	0.0485002	0.242501	0.32852
Fig2D	Correlation (pearson)	CD79a_quantity	IPI.score	Pearson correlation	CD79a_quantity vs IPI.score	CD79a_quantity	IPI.score	0.216535	0.501726	0.581761	0.216535	0.501726	0.581761
Fig2D	Correlation (pearson)	CyclinD1_quantity	IPI.score	Pearson correlation	CyclinD1_quantity vs IPI.score	CyclinD1_quantity	IPI.score	0.314737	0.575215	0.653369	0.314737	0.575215	0.653369
Fig2D	Correlation (pearson)	Ki67_quantity	IPI.score	Pearson correlation	Ki67_quantity vs IPI.score	Ki67_quantity	IPI.score	0.689713	0.877832	0.912577	0.689713	0.877832	0.912577
Fig2D	Correlation (pearson)	Mum1_quantity	IPI.score	Pearson correlation	Mum1_quantity vs IPI.score	Mum1_quantity	IPI.score	0.158772	0.437198	0.521725	0.158772	0.437198	0.521725
Fig2D	Correlation (pearson)	PAX5_quantity	IPI.score	Pearson correlation	PAX5_quantity vs IPI.score	PAX5_quantity	IPI.score	0.959994	0.975876	0.979118	0.959994	0.975876	0.979118
Fig2D	Correlation (pearson)	bcl2_quantity	WBC	Pearson correlation	bcl2_quantity vs WBC	bcl2_quantity	WBC	0.070636	0.291757	0.396067	0.070636	0.291757	0.396067
Fig2D	Correlation (pearson)	bcl6_quantity	WBC	Pearson correlation	bcl6_quantity vs WBC	bcl6_quantity	WBC	0.724371	0.877832	0.91771	0.724371	0.877832	0.91771
Fig2D	Correlation (pearson)	CD3_quantity	WBC	Pearson correlation	CD3_quantity vs WBC	CD3_quantity	WBC	0.697623	0.877832	0.914039	0.697623	0.877832	0.914039
Fig2D	Correlation (pearson)	CD5_quantity	WBC	Pearson correlation	CD5_quantity vs WBC	CD5_quantity	WBC	0.119962	0.379878	0.473255	0.119962	0.379878	0.473255
Fig2D	Correlation (pearson)	CD10_quantity	WBC	Pearson correlation	CD10_quantity vs WBC	CD10_quantity	WBC	0.66154	0.877832	0.904754	0.66154	0.877832	0.904754
Fig2D	Correlation (pearson)	CD20_quantity	WBC	Pearson correlation	CD20_quantity vs WBC	CD20_quantity	WBC	0.287512	0.575215	0.637141	0.287512	0.575215	0.637141
Fig2D	Correlation (pearson)	CD21_quantity	WBC	Pearson correlation	CD21_quantity vs WBC	CD21_quantity	WBC	0.18244	0.481129	0.560897	0.18244	0.481129	0.560897
Fig2D	Correlation (pearson)	CD30_quantity	WBC	Pearson correlation	CD30_quantity vs WBC	CD30_quantity	WBC	0.896898	0.966863	0.965973	0.896898	0.966863	0.965973
Fig2D	Correlation (pearson)	CD79a_quantity	WBC	Pearson correlation	CD79a_quantity vs WBC	CD79a_quantity	WBC	0.233837	0.521044	0.587802	0.233837	0.521044	0.587802
Fig2D	Correlation (pearson)	CyclinD1_quantity	WBC	Pearson correlation	CyclinD1_quantity vs WBC	CyclinD1_quantity	WBC	0.945581	0.975876	0.97547	0.945581	0.975876	0.97547
Fig2D	Correlation (pearson)	Ki67_quantity	WBC	Pearson correlation	Ki67_quantity vs WBC	Ki67_quantity	WBC	0.890299	0.966863	0.965612	0.890299	0.966863	0.965612
Fig2D	Correlation (pearson)	Mum1_quantity	WBC	Pearson correlation	Mum1_quantity vs WBC	Mum1_quantity	WBC	0.592343	0.857182	0.876127	0.592343	0.857182	0.876127
Fig2D	Correlation (pearson)	PAX5_quantity	WBC	Pearson correlation	PAX5_quantity vs WBC	PAX5_quantity	WBC	0.301504	0.575215	0.652047	0.301504	0.575215	0.652047
Fig2D	Correlation (pearson)	IPI.score	WBC	Pearson correlation	IPI.score vs WBC	IPI.score	WBC	0.00297275	0.0434478	0.0820936	0.00297275	0.0434478	0.0820936
Fig2D	Correlation (pearson)	bcl2_quantity	HBG	Pearson correlation	bcl2_quantity vs HBG	bcl2_quantity	HBG	0.489931	0.782243	0.810531	0.489931	0.782243	0.810531
Fig2D	Correlation (pearson)	bcl6_quantity	HBG	Pearson correlation	bcl6_quantity vs HBG	bcl6_quantity	HBG	0.964952	0.975876	0.979118	0.964952	0.975876	0.979118
Fig2D	Correlation (pearson)	CD3_quantity	HBG	Pearson correlation	CD3_quantity vs HBG	CD3_quantity	HBG	0.686085	0.877832	0.912577	0.686085	0.877832	0.912577
Fig2D	Correlation (pearson)	CD5_quantity	HBG	Pearson correlation	CD5_quantity vs HBG	CD5_quantity	HBG	0.640356	0.877832	0.901521	0.640356	0.877832	0.901521
Fig2D	Correlation (pearson)	CD10_quantity	HBG	Pearson correlation	CD10_quantity vs HBG	CD10_quantity	HBG	0.682095	0.877832	0.912577	0.682095	0.877832	0.912577
Fig2D	Correlation (pearson)	CD20_quantity	HBG	Pearson correlation	CD20_quantity vs HBG	CD20_quantity	HBG	0.00102096	0.0176348	0.0333204	0.00102096	0.0176348	0.0333204
Fig2D	Correlation (pearson)	CD21_quantity	HBG	Pearson correlation	CD21_quantity vs HBG	CD21_quantity	HBG	0.314855	0.575215	0.653369	0.314855	0.575215	0.653369
Fig2D	Correlation (pearson)	CD30_quantity	HBG	Pearson correlation	CD30_quantity vs HBG	CD30_quantity	HBG	0.0593309	0.274948	0.37368	0.0593309	0.274948	0.37368
Fig2D	Correlation (pearson)	CD79a_quantity	HBG	Pearson correlation	CD79a_quantity vs HBG	CD79a_quantity	HBG	0.57494	0.853426	0.867241	0.57494	0.853426	0.867241
Fig2D	Correlation (pearson)	CyclinD1_quantity	HBG	Pearson correlation	CyclinD1_quantity vs HBG	CyclinD1_quantity	HBG	0.210636	0.501726	0.581761	0.210636	0.501726	0.581761
Fig2D	Correlation (pearson)	Ki67_quantity	HBG	Pearson correlation	Ki67_quantity vs HBG	Ki67_quantity	HBG	0.0737327	0.298068	0.401061	0.0737327	0.298068	0.401061
Fig2D	Correlation (pearson)	Mum1_quantity	HBG	Pearson correlation	Mum1_quantity vs HBG	Mum1_quantity	HBG	0.581996	0.857182	0.874211	0.581996	0.857182	0.874211
Fig2D	Correlation (pearson)	PAX5_quantity	HBG	Pearson correlation	PAX5_quantity vs HBG	PAX5_quantity	HBG	0.215861	0.501726	0.581761	0.215861	0.501726	0.581761
Fig2D	Correlation (pearson)	IPI.score	HBG	Pearson correlation	IPI.score vs HBG	IPI.score	HBG	5.04634e-07	2.39701e-05	4.52909e-05	5.04634e-07	2.39701e-05	4.52909e-05
Fig2D	Correlation (pearson)	WBC	HBG	Pearson correlation	WBC vs HBG	WBC	HBG	0.512096	0.804117	0.824405	0.512096	0.804117	0.824405
Fig2D	Correlation (pearson)	bcl2_quantity	PLT	Pearson correlation	bcl2_quantity vs PLT	bcl2_quantity	PLT	0.938986	0.975876	0.97547	0.938986	0.975876	0.97547
Fig2D	Correlation (pearson)	bcl6_quantity	PLT	Pearson correlation	bcl6_quantity vs PLT	bcl6_quantity	PLT	0.319757	0.578608	0.659729	0.319757	0.578608	0.659729
Fig2D	Correlation (pearson)	CD3_quantity	PLT	Pearson correlation	CD3_quantity vs PLT	CD3_quantity	PLT	0.660593	0.877832	0.904754	0.660593	0.877832	0.904754
Fig2D	Correlation (pearson)	CD5_quantity	PLT	Pearson correlation	CD5_quantity vs PLT	CD5_quantity	PLT	0.257217	0.549115	0.611529	0.257217	0.549115	0.611529
Fig2D	Correlation (pearson)	CD10_quantity	PLT	Pearson correlation	CD10_quantity vs PLT	CD10_quantity	PLT	0.676833	0.877832	0.912577	0.676833	0.877832	0.912577
Fig2D	Correlation (pearson)	CD20_quantity	PLT	Pearson correlation	CD20_quantity vs PLT	CD20_quantity	PLT	0.0690798	0.29167	0.393645	0.0690798	0.29167	0.393645
Fig2D	Correlation (pearson)	CD21_quantity	PLT	Pearson correlation	CD21_quantity vs PLT	CD21_quantity	PLT	0.1977	0.494249	0.567793	0.1977	0.494249	0.567793
Fig2D	Correlation (pearson)	CD30_quantity	PLT	Pearson correlation	CD30_quantity vs PLT	CD30_quantity	PLT	0.214329	0.501726	0.581761	0.214329	0.501726	0.581761
Fig2D	Correlation (pearson)	CD79a_quantity	PLT	Pearson correlation	CD79a_quantity vs PLT	CD79a_quantity	PLT	0.944354	0.975876	0.97547	0.944354	0.975876	0.97547
Fig2D	Correlation (pearson)	CyclinD1_quantity	PLT	Pearson correlation	CyclinD1_quantity vs PLT	CyclinD1_quantity	PLT	0.305192	0.575215	0.653369	0.305192	0.575215	0.653369
Fig2D	Correlation (pearson)	Ki67_quantity	PLT	Pearson correlation	Ki67_quantity vs PLT	Ki67_quantity	PLT	0.651177	0.877832	0.904754	0.651177	0.877832	0.904754
Fig2D	Correlation (pearson)	Mum1_quantity	PLT	Pearson correlation	Mum1_quantity vs PLT	Mum1_quantity	PLT	0.665334	0.877832	0.904754	0.665334	0.877832	0.904754
Fig2D	Correlation (pearson)	PAX5_quantity	PLT	Pearson correlation	PAX5_quantity vs PLT	PAX5_quantity	PLT	0.884792	0.966863	0.965612	0.884792	0.966863	0.965612
Fig2D	Correlation (pearson)	IPI.score	PLT	Pearson correlation	IPI.score vs PLT	IPI.score	PLT	0.70913	0.877832	0.91771	0.70913	0.877832	0.91771
Fig2D	Correlation (pearson)	WBC	PLT	Pearson correlation	WBC vs PLT	WBC	PLT	0.0481115	0.242501	0.32852	0.0481115	0.242501	0.32852
Fig2D	Correlation (pearson)	HBG	PLT	Pearson correlation	HBG vs PLT	HBG	PLT	0.537783	0.81743	0.843981	0.537783	0.81743	0.843981
Fig2D	Correlation (pearson)	bcl2_quantity	B2M	Pearson correlation	bcl2_quantity vs B2M	bcl2_quantity	B2M	0.184855	0.481129	0.560897	0.184855	0.481129	0.560897
Fig2D	Correlation (pearson)	bcl6_quantity	B2M	Pearson correlation	bcl6_quantity vs B2M	bcl6_quantity	B2M	0.155075	0.433296	0.520297	0.155075	0.433296	0.520297
Fig2D	Correlation (pearson)	CD3_quantity	B2M	Pearson correlation	CD3_quantity vs B2M	CD3_quantity	B2M	0.0836651	0.317927	0.423039	0.0836651	0.317927	0.423039
Fig2D	Correlation (pearson)	CD5_quantity	B2M	Pearson correlation	CD5_quantity vs B2M	CD5_quantity	B2M	0.900904	0.966863	0.965973	0.900904	0.966863	0.965973
Fig2D	Correlation (pearson)	CD10_quantity	B2M	Pearson correlation	CD10_quantity vs B2M	CD10_quantity	B2M	0.265644	0.559873	0.62741	0.265644	0.559873	0.62741
Fig2D	Correlation (pearson)	CD20_quantity	B2M	Pearson correlation	CD20_quantity vs B2M	CD20_quantity	B2M	0.00264809	0.0419281	0.079222	0.00264809	0.0419281	0.079222
Fig2D	Correlation (pearson)	CD21_quantity	B2M	Pearson correlation	CD21_quantity vs B2M	CD21_quantity	B2M	0.00890471	0.0805664	0.114171	0.00890471	0.0805664	0.114171
Fig2D	Correlation (pearson)	CD30_quantity	B2M	Pearson correlation	CD30_quantity vs B2M	CD30_quantity	B2M	0.814855	0.92708	0.952335	0.814855	0.92708	0.952335
Fig2D	Correlation (pearson)	CD79a_quantity	B2M	Pearson correlation	CD79a_quantity vs B2M	CD79a_quantity	B2M	0.87381	0.966863	0.965612	0.87381	0.966863	0.965612
Fig2D	Correlation (pearson)	CyclinD1_quantity	B2M	Pearson correlation	CyclinD1_quantity vs B2M	CyclinD1_quantity	B2M	0.461163	0.761921	0.788531	0.461163	0.761921	0.788531
Fig2D	Correlation (pearson)	Ki67_quantity	B2M	Pearson correlation	Ki67_quantity vs B2M	Ki67_quantity	B2M	0.0560107	0.266051	0.365597	0.0560107	0.266051	0.365597
Fig2D	Correlation (pearson)	Mum1_quantity	B2M	Pearson correlation	Mum1_quantity vs B2M	Mum1_quantity	B2M	0.595516	0.857182	0.876127	0.595516	0.857182	0.876127
Fig2D	Correlation (pearson)	PAX5_quantity	B2M	Pearson correlation	PAX5_quantity vs B2M	PAX5_quantity	B2M	0.809193	0.926185	0.952335	0.809193	0.926185	0.952335
Fig2D	Correlation (pearson)	IPI.score	B2M	Pearson correlation	IPI.score vs B2M	IPI.score	B2M	0.000505283	0.0103415	0.0195399	0.000505283	0.0103415	0.0195399
Fig2D	Correlation (pearson)	WBC	B2M	Pearson correlation	WBC vs B2M	WBC	B2M	0.0282694	0.178101	0.253718	0.0282694	0.178101	0.253718
Fig2D	Correlation (pearson)	HBG	B2M	Pearson correlation	HBG vs B2M	HBG	B2M	8.05591e-05	0.00217763	0.00411458	8.05591e-05	0.00217763	0.00411458
Fig2D	Correlation (pearson)	PLT	B2M	Pearson correlation	PLT vs B2M	PLT	B2M	0.907755	0.966863	0.966753	0.907755	0.966863	0.966753
Fig2D	Correlation (pearson)	bcl2_quantity	LDH	Pearson correlation	bcl2_quantity vs LDH	bcl2_quantity	LDH	0.314464	0.575215	0.653369	0.314464	0.575215	0.653369
Fig2D	Correlation (pearson)	bcl6_quantity	LDH	Pearson correlation	bcl6_quantity vs LDH	bcl6_quantity	LDH	0.93331	0.975876	0.974007	0.93331	0.975876	0.974007
Fig2D	Correlation (pearson)	CD3_quantity	LDH	Pearson correlation	CD3_quantity vs LDH	CD3_quantity	LDH	0.205225	0.501726	0.577288	0.205225	0.501726	0.577288
Fig2D	Correlation (pearson)	CD5_quantity	LDH	Pearson correlation	CD5_quantity vs LDH	CD5_quantity	LDH	0.21219	0.501726	0.581761	0.21219	0.501726	0.581761
Fig2D	Correlation (pearson)	CD10_quantity	LDH	Pearson correlation	CD10_quantity vs LDH	CD10_quantity	LDH	0.658695	0.877832	0.904754	0.658695	0.877832	0.904754
Fig2D	Correlation (pearson)	CD20_quantity	LDH	Pearson correlation	CD20_quantity vs LDH	CD20_quantity	LDH	0.799254	0.920353	0.946971	0.799254	0.920353	0.946971
Fig2D	Correlation (pearson)	CD21_quantity	LDH	Pearson correlation	CD21_quantity vs LDH	CD21_quantity	LDH	0.24317	0.525026	0.589851	0.24317	0.525026	0.589851
Fig2D	Correlation (pearson)	CD30_quantity	LDH	Pearson correlation	CD30_quantity vs LDH	CD30_quantity	LDH	0.517471	0.805897	0.829339	0.517471	0.805897	0.829339
Fig2D	Correlation (pearson)	CD79a_quantity	LDH	Pearson correlation	CD79a_quantity vs LDH	CD79a_quantity	LDH	0.965604	0.975876	0.979118	0.965604	0.975876	0.979118
Fig2D	Correlation (pearson)	CyclinD1_quantity	LDH	Pearson correlation	CyclinD1_quantity vs LDH	CyclinD1_quantity	LDH	0.793905	0.919768	0.94645	0.793905	0.919768	0.94645
Fig2D	Correlation (pearson)	Ki67_quantity	LDH	Pearson correlation	Ki67_quantity vs LDH	Ki67_quantity	LDH	0.118099	0.379878	0.471085	0.118099	0.379878	0.471085
Fig2D	Correlation (pearson)	Mum1_quantity	LDH	Pearson correlation	Mum1_quantity vs LDH	Mum1_quantity	LDH	0.228014	0.515747	0.584744	0.228014	0.515747	0.584744
Fig2D	Correlation (pearson)	PAX5_quantity	LDH	Pearson correlation	PAX5_quantity vs LDH	PAX5_quantity	LDH	0.788672	0.919768	0.94645	0.788672	0.919768	0.94645
Fig2D	Correlation (pearson)	IPI.score	LDH	Pearson correlation	IPI.score vs LDH	IPI.score	LDH	0.00818877	0.0794637	0.111218	0.00818877	0.0794637	0.111218
Fig2D	Correlation (pearson)	WBC	LDH	Pearson correlation	WBC vs LDH	WBC	LDH	9.16897e-05	0.00217763	0.00411458	9.16897e-05	0.00217763	0.00411458
Fig2D	Correlation (pearson)	HBG	LDH	Pearson correlation	HBG vs LDH	HBG	LDH	0.915976	0.966863	0.966753	0.915976	0.966863	0.966753
Fig2D	Correlation (pearson)	PLT	LDH	Pearson correlation	PLT vs LDH	PLT	LDH	0.589707	0.857182	0.876127	0.589707	0.857182	0.876127
Fig2D	Correlation (pearson)	B2M	LDH	Pearson correlation	B2M vs LDH	B2M	LDH	0.717518	0.877832	0.91771	0.717518	0.877832	0.91771
Fig2D	Correlation (pearson)	bcl2_quantity	ALB	Pearson correlation	bcl2_quantity vs ALB	bcl2_quantity	ALB	0.470894	0.7647	0.793667	0.470894	0.7647	0.793667
Fig2D	Correlation (pearson)	bcl6_quantity	ALB	Pearson correlation	bcl6_quantity vs ALB	bcl6_quantity	ALB	0.827542	0.930372	0.952335	0.827542	0.930372	0.952335
Fig2D	Correlation (pearson)	CD3_quantity	ALB	Pearson correlation	CD3_quantity vs ALB	CD3_quantity	ALB	0.993665	0.998922	0.99644	0.993665	0.998922	0.99644
Fig2D	Correlation (pearson)	CD5_quantity	ALB	Pearson correlation	CD5_quantity vs ALB	CD5_quantity	ALB	0.951591	0.975876	0.978065	0.951591	0.975876	0.978065
Fig2D	Correlation (pearson)	CD10_quantity	ALB	Pearson correlation	CD10_quantity vs ALB	CD10_quantity	ALB	0.49691	0.786774	0.810867	0.49691	0.786774	0.810867
Fig2D	Correlation (pearson)	CD20_quantity	ALB	Pearson correlation	CD20_quantity vs ALB	CD20_quantity	ALB	0.024123	0.164612	0.237695	0.024123	0.164612	0.237695
Fig2D	Correlation (pearson)	CD21_quantity	ALB	Pearson correlation	CD21_quantity vs ALB	CD21_quantity	ALB	0.0559721	0.266051	0.365597	0.0559721	0.266051	0.365597
Fig2D	Correlation (pearson)	CD30_quantity	ALB	Pearson correlation	CD30_quantity vs ALB	CD30_quantity	ALB	0.70501	0.877832	0.91771	0.70501	0.877832	0.91771
Fig2D	Correlation (pearson)	CD79a_quantity	ALB	Pearson correlation	CD79a_quantity vs ALB	CD79a_quantity	ALB	0.662918	0.877832	0.904754	0.662918	0.877832	0.904754
Fig2D	Correlation (pearson)	CyclinD1_quantity	ALB	Pearson correlation	CyclinD1_quantity vs ALB	CyclinD1_quantity	ALB	0.555819	0.83814	0.852731	0.555819	0.83814	0.852731
Fig2D	Correlation (pearson)	Ki67_quantity	ALB	Pearson correlation	Ki67_quantity vs ALB	Ki67_quantity	ALB	0.00389377	0.0493211	0.0873664	0.00389377	0.0493211	0.0873664
Fig2D	Correlation (pearson)	Mum1_quantity	ALB	Pearson correlation	Mum1_quantity vs ALB	Mum1_quantity	ALB	0.729987	0.877832	0.91771	0.729987	0.877832	0.91771
Fig2D	Correlation (pearson)	PAX5_quantity	ALB	Pearson correlation	PAX5_quantity vs ALB	PAX5_quantity	ALB	0.283578	0.575215	0.634905	0.283578	0.575215	0.634905
Fig2D	Correlation (pearson)	IPI.score	ALB	Pearson correlation	IPI.score vs ALB	IPI.score	ALB	2.22475e-06	7.04503e-05	0.000133114	2.22475e-06	7.04503e-05	0.000133114
Fig2D	Correlation (pearson)	WBC	ALB	Pearson correlation	WBC vs ALB	WBC	ALB	0.328028	0.585892	0.662262	0.328028	0.585892	0.662262
Fig2D	Correlation (pearson)	HBG	ALB	Pearson correlation	HBG vs ALB	HBG	ALB	9.15834e-14	1.74008e-11	3.28784e-11	9.15834e-14	1.74008e-11	3.28784e-11
Fig2D	Correlation (pearson)	PLT	ALB	Pearson correlation	PLT vs ALB	PLT	ALB	0.999408	0.999408	0.999408	0.999408	0.999408	0.999408
Fig2D	Correlation (pearson)	B2M	ALB	Pearson correlation	B2M vs ALB	B2M	ALB	3.59145e-12	3.41188e-10	6.44665e-10	3.59145e-12	3.41188e-10	6.44665e-10
Fig2D	Correlation (pearson)	LDH	ALB	Pearson correlation	LDH vs ALB	LDH	ALB	0.0609658	0.275798	0.377357	0.0609658	0.275798	0.377357

## Sheet: Supplementary Table S5
Supplementary Table S5. Statistical results from survival analysis using log-rank test.
id	pvalue	fdr	type
bcl2_quantity	0.004622	0.0144453	os
bcl6_quantity	0.03305	0.0440667	os
CD3_quantity	0.3012	0.3012	os
CD5_quantity	0.01825	0.035232	os
CD10_quantity	0.02202	0.035232	os
CD20_quantity	0.004566	0.0144453	os
CD21_quantity	0.005417	0.0144453	os
Ki67_quantity	0.09347	0.106823	os
bcl2_quantity	0.2213	0.261536	pfs
bcl6_quantity	0.1311	0.17771	pfs
CD3_quantity	0.04456	0.17771	pfs
CD5_quantity	0.1295	0.17771	pfs
CD10_quantity	0.06567	0.17771	pfs
CD20_quantity	0.2504	0.271267	pfs
CD21_quantity	0.1128	0.17771	pfs
CD30_quantity	0.00118	0.01534	pfs
CD79a_quantity	0.3175	0.3175	pfs
CyclinD1_quantity	0.1367	0.17771	pfs
Ki67_quantity	0.06444	0.17771	pfs
Mum1_quantity	0.1114	0.17771	pfs
PAX5_quantity	0.08377	0.17771	pfs

## Sheet: Supplementary Table S6
Supplementary Table S6. Statistical results from differential analyses between MALT and IOI.
gene	group1	group2	p_value	label	fdr
CD21	IOI	MALT	0.002664	IOI vs MALT	0.00532801
CD3	IOI	MALT	0.0312627	IOI vs MALT	0.0312627
